# Supplementary material for: Comparison of Machine Learning Algorithms for Predictive Modeling of Beef Attributes Using Rapid Evaporative Ionization Mass Spectrometry (REIMS) Data
Source: Sci Rep. 2019 Apr 5;9:5721. doi: 10.1038/s41598-019-40927-6 (PMC6450883; doi:10.1038/s41598-019-40927-6)
Supplement: Supplementary file 2 — Supplementary Data [file 41598_2019_40927_MOESM2_ESM.xlsx]

## Sheet: Supplementary Data Table
							m/z bins (normalized intensity) -->
File Name	Carcass	Unique Steak ID	USDA Quality Grade/Production Background	Tender Classifcation	Slice Shear Force (kg)	Breed Type	100.25	100.75	101.25	101.75	102.25	102.75	103.25	103.75	104.25	104.75	105.25	105.75	106.25	106.75	107.25	107.75	108.25	108.75	109.25	109.75	110.25	110.75	111.25	111.75	112.25	112.75	113.25	113.75	114.25	114.75	115.25	115.75	116.25	116.75	117.25	117.75	118.25	118.75	119.25	119.75	120.25	120.75	121.25
2018FEB20_BEEF_1642.raw	283	1642	Grassfed	Tender	12.2	N/A	7.58e-05	6.23e-05	9.74e-05	7.19e-05	8.8e-05	6.58e-05	5.88e-05	5.45e-05	5.68e-05	6.34e-05	7.02e-05	4.71e-05	8.19e-05	0.000101622	0.000113546	5.94e-05	0.000136475	8.17e-05	0.000259069	7.3e-05	0.000355327	8.44e-05	0.00023299	7.05e-05	0.000423338	0.000161333	0.000358602	7.12e-05	0.000227273	6.86e-05	0.000110923	4.86e-05	0.000185216	5.66e-05	0.00062266	4.33e-05	0.000220642	0.00017582	0.000150146	6.02e-05	5.4e-05	7.21e-05	0.000170056
2018FEB20_BEEF_2075.raw	39	2075	Select	Tender	14.95	Not Angus	8.37e-05	5.3e-05	0.000121033	3.84e-05	6.61e-05	6.27e-05	5.05e-05	4.99e-05	4.03e-05	5.18e-05	7.68e-05	3.52e-05	5.71e-05	0.000104626	0.0001	4.89e-05	0.000188865	6.92e-05	0.000338484	4.25e-05	0.000448968	9.61e-05	0.000325347	4.86e-05	0.000494574	0.000188408	0.000478426	5.33e-05	0.000310044	7.14e-05	0.000126588	4.39e-05	0.000186269	4.13e-05	0.000405343	3.56e-05	0.000184984	0.000194475	0.000143606	3.79e-05	4.44e-05	7.16e-05	0.00019799
2018FEB20_BEEF_2292.raw	242	2292	Wagyu	Tender	19.94	N/A	7.4e-05	5.99e-05	8.56e-05	4.55e-05	5.64e-05	5.24e-05	5.91e-05	6e-05	4.61e-05	4.65e-05	6.12e-05	5.57e-05	7.89e-05	0.000116162	0.000119537	6.39e-05	0.000154107	8.12e-05	0.000311376	7.6e-05	0.000405555	9.12e-05	0.000315528	6.45e-05	0.000470377	0.000192725	0.000367233	5.63e-05	0.000213051	8.77e-05	0.000114509	5.33e-05	0.000159265	4.34e-05	0.000455081	3.58e-05	0.000266761	0.000198881	0.000149804	5.52e-05	6.53e-05	6.26e-05	0.000197518
2018FEB20_BEEF_3203.raw	32	3203	Select	Tender	17.27	Not Angus	6.69e-05	4.12e-05	7.81e-05	5.47e-05	6.03e-05	4.84e-05	5.15e-05	5.12e-05	4.79e-05	4.19e-05	7.75e-05	4.77e-05	7.31e-05	9.38e-05	9.52e-05	5.21e-05	0.000151345	7.06e-05	0.000295591	5.81e-05	0.00038952	9.9e-05	0.000244805	5.21e-05	0.000390507	0.000139305	0.000349495	6.13e-05	0.000184636	7.16e-05	0.000124927	4.43e-05	0.000151788	4.64e-05	0.000464277	4.78e-05	0.000210265	0.000161185	0.000131904	5.2e-05	4.42e-05	5.02e-05	0.000198674
2018FEB20_BEEF_3223.raw	136	3223	Prime	Tender	12.33	Angus	0.000114344	7.7e-05	0.000114903	6.44e-05	0.000106843	6.13e-05	6.53e-05	7.4e-05	5.19e-05	7.48e-05	9.6e-05	4.94e-05	9.77e-05	0.000142145	0.000120966	8.16e-05	0.000198282	7.07e-05	0.000367555	9.38e-05	0.0004936	0.00011481	0.000429976	9.96e-05	0.000563887	0.000509401	0.000446547	7.93e-05	0.000221402	0.000141873	0.000146076	6.3e-05	0.000215874	6.9e-05	0.000560506	5.08e-05	0.000292607	0.000594534	0.000195396	9.61e-05	6.18e-05	9.66e-05	0.000283874
2018FEB20_BEEF_3451.raw	85	3451	Top Choice	Tender	19.41	Angus	9.24e-05	5.53e-05	9.52e-05	4.69e-05	6.91e-05	7.34e-05	5.49e-05	5.32e-05	4.51e-05	6.22e-05	7.46e-05	4.59e-05	8.19e-05	0.000112919	0.000110409	6.65e-05	0.000163979	8.18e-05	0.000351443	8.02e-05	0.000471011	0.000104701	0.000359458	7.06e-05	0.000530556	0.000264636	0.000468866	5.25e-05	0.000258203	9.83e-05	0.000122302	4.8e-05	0.000183057	4.01e-05	0.000656057	3.94e-05	0.000284867	0.000308342	0.000181732	5.41e-05	6.4e-05	6.99e-05	0.000257307
2018FEB20_BEEF_3466.raw	238	3466	Wagyu	Tender	16.15	N/A	7.67e-05	4.39e-05	9.93e-05	8.4e-05	5.91e-05	5.14e-05	5.87e-05	4.97e-05	4.95e-05	5.96e-05	6.67e-05	4.51e-05	6.83e-05	0.000115321	0.000101281	6.55e-05	0.000152101	7.52e-05	0.000294688	8.11e-05	0.000384572	7.22e-05	0.000259409	6.77e-05	0.000465053	0.000164499	0.000343969	6.74e-05	0.00021499	7.73e-05	9.7e-05	4.92e-05	0.000163745	4.97e-05	0.000456315	3.46e-05	0.000241888	0.00023841	0.000139457	6.02e-05	4.91e-05	6.35e-05	0.00019819
2018FEB20_BEEF_3497.raw	243	3497	Wagyu	Tender	14.65	N/A	8.16e-05	6.27e-05	0.00010464	5.92e-05	6.7e-05	5.79e-05	3.72e-05	5.29e-05	5.22e-05	5.69e-05	6.56e-05	4.57e-05	7.36e-05	0.000117244	0.0001146	5.12e-05	0.000150232	7.48e-05	0.000327753	8e-05	0.000441717	9.93e-05	0.000324607	6e-05	0.000501132	0.000286322	0.000421793	7.07e-05	0.0002614	8.83e-05	0.00012906	5.75e-05	0.000204434	4.9e-05	0.000513177	4.11e-05	0.000249994	0.000287122	0.000163913	7.51e-05	5.41e-05	4.92e-05	0.000208932
2018FEB20_BEEF_3630.raw	255	3630	Grassfed	Tender	14.44	N/A	5.95e-05	4.58e-05	7.55e-05	5.5e-05	6.65e-05	5.77e-05	4.89e-05	3.6e-05	3.16e-05	5.19e-05	7.96e-05	3.1e-05	6.06e-05	0.000117783	8.04e-05	3.5e-05	0.000137791	7.54e-05	0.000307355	7.82e-05	0.000406045	8.83e-05	0.00027147	4.9e-05	0.000419883	0.000250829	0.000369834	5.4e-05	0.000198429	8.05e-05	0.000117817	3.55e-05	0.000181209	3.15e-05	0.000777128	3.81e-05	0.000244959	0.00026244	0.000150421	5.92e-05	4.25e-05	5.56e-05	0.000183437
2018FEB20_BEEF_3812.raw	248	3812	Wagyu	Tender	15.76	N/A	9.29e-05	5.08e-05	0.000126418	4.53e-05	8.45e-05	6.98e-05	5.15e-05	5.46e-05	3.41e-05	5.7e-05	5.87e-05	3.7e-05	8.22e-05	0.000100441	9.31e-05	5.53e-05	0.000159723	6.2e-05	0.00032121	9e-05	0.000470223	7.67e-05	0.000327772	7.05e-05	0.000478952	0.000213748	0.000424883	5.09e-05	0.000248735	7.64e-05	0.000125282	4.98e-05	0.000185285	5.15e-05	0.000478555	3.51e-05	0.000231925	0.000237679	0.000166443	6.51e-05	4.97e-05	6.23e-05	0.000204086
2018FEB20_BEEF_3979.raw	124	3979	Top Choice	Tender	18.91	Angus	0.000109513	7.05e-05	0.000140312	6.78e-05	8.38e-05	7.11e-05	7.81e-05	6.03e-05	5.24e-05	7.88e-05	0.000103418	6.37e-05	9.9e-05	0.000140289	0.000123976	7.33e-05	0.000188388	0.000101481	0.000356464	6.97e-05	0.000497476	9.98e-05	0.000375414	8.49e-05	0.000523767	0.000225354	0.000469077	7.37e-05	0.000310157	0.000106238	0.000127951	8.06e-05	0.000234107	5.67e-05	0.000813592	4.66e-05	0.00029629	0.000260705	0.000163235	8.06e-05	6.49e-05	9.71e-05	0.000225393
2018FEB20_BEEF_3981.raw	52	3981	Low Choice	Tender	19.24	Not Angus	9.95e-05	5.79e-05	9.75e-05	5.94e-05	7.23e-05	6.62e-05	3.75e-05	7.14e-05	4.67e-05	5.72e-05	9e-05	4.85e-05	4.96e-05	0.000105964	6.07e-05	6.42e-05	0.000132651	8.32e-05	0.000273984	8.49e-05	0.00035692	0.000111537	0.000262346	7.93e-05	0.000387043	0.00030872	0.000344292	5.36e-05	0.000210728	0.000100516	0.000128154	5.43e-05	0.000167565	4.99e-05	0.000433513	4.17e-05	0.000160292	0.000299559	0.00014746	7.61e-05	5.83e-05	7.12e-05	0.000172672
2018FEB20_BEEF_4147.raw	89	4147	Top Choice	Tender	14.33	Angus	7.15e-05	5.11e-05	9.19e-05	4.69e-05	6.25e-05	5.49e-05	4.03e-05	3.16e-05	3.56e-05	4.41e-05	8.19e-05	3.16e-05	6.55e-05	0.000100193	8.83e-05	4.73e-05	0.000144988	5.27e-05	0.000291127	6.88e-05	0.000398147	7.12e-05	0.000303285	5.91e-05	0.000456008	0.00034363	0.000391697	6.17e-05	0.000196207	9.31e-05	0.000110741	4.31e-05	0.000179092	3.8e-05	0.000378339	2.24e-05	0.000189132	0.000379847	0.000152104	6.23e-05	3.32e-05	5.56e-05	0.000202619
2018FEB20_BEEF_4450.raw	95	4450	Top Choice	Tender	16.03	Angus	9.7e-05	4.01e-05	9.68e-05	5.94e-05	7.99e-05	7.43e-05	4.82e-05	5.35e-05	5.49e-05	7.42e-05	6.66e-05	4.76e-05	9.11e-05	0.000109105	0.000130991	5.63e-05	0.000153598	6.88e-05	0.000388214	7.63e-05	0.0004622	8.37e-05	0.000342121	6.91e-05	0.000510286	0.000248123	0.00040584	6.87e-05	0.000217373	9.19e-05	0.000148467	5.93e-05	0.000189223	4.61e-05	0.000527887	4.47e-05	0.000273456	0.000271309	0.00017047	5.4e-05	7.63e-05	6.27e-05	0.000231583
2018FEB20_BEEF_4509.raw	169	4509	Dark Cutter	Tender	18.94	Angus	7.18e-05	4.34e-05	9.26e-05	6.2e-05	7.66e-05	5.67e-05	4.51e-05	5.66e-05	6.17e-05	5.51e-05	6.65e-05	4.97e-05	9.57e-05	0.000103226	9.43e-05	5.21e-05	0.00017125	7.39e-05	0.000331332	7.81e-05	0.000449878	9.2e-05	0.000291118	7.23e-05	0.000491942	0.000223338	0.000389606	6.32e-05	0.000259662	7.45e-05	0.000114159	4.99e-05	0.000198275	5.63e-05	0.000503154	3.92e-05	0.000255054	0.000212098	0.000144807	6.54e-05	6.77e-05	4.99e-05	0.000218488
2018FEB20_BEEF_4517.raw	26	4517	Select	Tender	17	Angus	8.24e-05	6.02e-05	0.000110796	5.84e-05	5.49e-05	6.2e-05	5.02e-05	4.74e-05	3.8e-05	4.78e-05	7.58e-05	3.87e-05	7.52e-05	0.000104779	9.67e-05	4.88e-05	0.000138552	6.14e-05	0.000316996	8.53e-05	0.000423679	9.42e-05	0.000321904	6.07e-05	0.000481327	0.000318004	0.00039109	6.88e-05	0.000238997	8.43e-05	0.000108682	5.59e-05	0.000195137	4.21e-05	0.000392625	3.36e-05	0.000210996	0.000339739	0.000140336	6.3e-05	4.25e-05	4.94e-05	0.000212812
2018FEB20_BEEF_4756.raw	211	4756	Wagyu	Tender	14.75	N/A	8.34e-05	5.79e-05	8.63e-05	5.54e-05	5.53e-05	5.04e-05	5.52e-05	4.45e-05	5.33e-05	5.99e-05	4.41e-05	4.14e-05	8.38e-05	0.000102663	8.48e-05	3.94e-05	0.000157943	7.6e-05	0.000279338	7.09e-05	0.000404061	6.78e-05	0.000282366	5.79e-05	0.000495378	0.000259621	0.000389114	5.62e-05	0.000218643	7.88e-05	0.000120164	3.68e-05	0.000175733	4.45e-05	0.000380753	3.25e-05	0.000229545	0.000331741	0.000168328	5.75e-05	4.37e-05	5.15e-05	0.00020278
2018FEB20_BEEF_4773.raw	290	4773	Grassfed	Tender	10.78	N/A	6.76e-05	4.08e-05	6.37e-05	4.17e-05	6.15e-05	5.08e-05	4.26e-05	4.96e-05	4.85e-05	4.48e-05	7.47e-05	3.43e-05	5.69e-05	9.43e-05	9.89e-05	3.75e-05	0.000152872	6.84e-05	0.000277107	6.18e-05	0.000412109	9.04e-05	0.000256163	5.24e-05	0.000472229	0.000228707	0.000301837	5.4e-05	0.000194461	7.36e-05	0.000111629	4.06e-05	0.000173627	4.26e-05	0.000713659	2.87e-05	0.000234231	0.000206722	0.000123626	6.09e-05	4.99e-05	3.82e-05	0.000194987
2018FEB20_BEEF_4859.raw	144	4859	Prime	Tender	15.79	N/A	0.000100613	6.45e-05	9.76e-05	7.39e-05	6.38e-05	6.88e-05	6e-05	6.22e-05	4.44e-05	5.88e-05	8e-05	5.73e-05	7.2e-05	0.000113063	0.000105453	6.32e-05	0.00016409	8.08e-05	0.00031484	9.47e-05	0.000436224	9.49e-05	0.000326114	7.76e-05	0.000503344	0.000314328	0.000360751	7.7e-05	0.000191631	0.000109467	0.000119375	5.03e-05	0.000168474	4.05e-05	0.000616652	5.61e-05	0.000229606	0.000344383	0.00017996	7.1e-05	7.65e-05	7.92e-05	0.000220101
2018FEB20_BEEF_4941.raw	68	4941	Low Choice	Tender	15.99	Angus	7.93e-05	4.32e-05	9.02e-05	4.26e-05	5.28e-05	5.53e-05	5.92e-05	6.08e-05	4.4e-05	4.94e-05	8.82e-05	3.39e-05	8.12e-05	8.98e-05	0.000110093	5.17e-05	0.000148397	8.8e-05	0.000324312	6.3e-05	0.000423666	0.000124456	0.000327218	5.1e-05	0.000454145	0.000260649	0.000397929	6.27e-05	0.000216479	7.85e-05	0.000135529	4.65e-05	0.00017713	3.66e-05	0.000573935	3.11e-05	0.000253765	0.000237347	0.000151117	7.6e-05	5.08e-05	6.9e-05	0.000229905
2018FEB20_BEEF_5033.raw	31	5033	Select	Tender	14.59	Angus	7.81e-05	5.01e-05	0.000101753	6.78e-05	6.97e-05	5.26e-05	5.58e-05	6.38e-05	3.72e-05	6.41e-05	7.96e-05	5.15e-05	7.48e-05	0.000116359	0.00010615	6.78e-05	0.00013156	7.77e-05	0.000298936	9.17e-05	0.000371646	8.75e-05	0.000340039	7.63e-05	0.000497257	0.000319075	0.00039542	5.83e-05	0.000202945	0.000112884	0.000126779	4.83e-05	0.000178251	5.07e-05	0.000306212	5.08e-05	0.000211631	0.000423627	0.000130704	7.58e-05	4e-05	4.67e-05	0.000220108
2018FEB20_BEEF_5062.raw	240	5062	Wagyu	Tender	19.07	N/A	8.07e-05	5.8e-05	0.000116197	7.19e-05	7.67e-05	6.32e-05	6.22e-05	4e-05	4.81e-05	5.04e-05	5.93e-05	5.3e-05	6.77e-05	9.76e-05	0.000107823	4.8e-05	0.000187941	7.47e-05	0.000309441	7.03e-05	0.000447729	8.96e-05	0.000290521	6.97e-05	0.000527811	0.000198445	0.000421939	5.74e-05	0.000246136	7.95e-05	0.000104036	5.22e-05	0.000210607	4.74e-05	0.0004465	4.02e-05	0.000231334	0.000192502	0.000172558	5.56e-05	7.8e-05	6.15e-05	0.000222172
2018FEB20_BEEF_5068.raw	250	5068	Wagyu	Tender	9.83	N/A	7.37e-05	3.58e-05	8.75e-05	5.48e-05	6.41e-05	5.98e-05	6.65e-05	3.46e-05	4.37e-05	5.03e-05	7.16e-05	3.87e-05	6.33e-05	9.97e-05	9.36e-05	5.54e-05	0.000162425	6.77e-05	0.000327961	6.88e-05	0.000419725	8.16e-05	0.000294508	5.48e-05	0.00046324	0.000152155	0.000390872	5.05e-05	0.000213262	6.2e-05	0.000101622	5.17e-05	0.000185439	4.41e-05	0.000453788	2.74e-05	0.00026455	0.000177458	0.000147401	4.46e-05	5.52e-05	6.77e-05	0.000205217
2018FEB20_BEEF_5472.raw	233	5472	Wagyu	Tender	16.03	N/A	0.000110586	5.6e-05	0.000116278	6.06e-05	8.55e-05	5.94e-05	4.91e-05	4.85e-05	4.45e-05	6.44e-05	9.17e-05	3.75e-05	9.14e-05	0.000110706	0.000112056	4.95e-05	0.000196422	5.97e-05	0.000396326	9.02e-05	0.000509605	8.07e-05	0.000387918	7.72e-05	0.000629469	0.000268523	0.000448082	7.38e-05	0.000283804	0.000101816	0.000133275	5.46e-05	0.000202562	5.47e-05	0.00040322	3.41e-05	0.000311818	0.000323114	0.000170154	7.2e-05	7.36e-05	7.95e-05	0.000236997
2018FEB20_BEEF_5529.raw	27	5529	Select	Tender	17.71	Angus	0.000102819	4.42e-05	0.000126532	4.51e-05	7.08e-05	6.17e-05	6.53e-05	5.56e-05	5.08e-05	5.79e-05	9.03e-05	4.96e-05	8.88e-05	0.000115672	0.000108613	4.83e-05	0.000184726	8.16e-05	0.000410808	7.13e-05	0.000520105	9.17e-05	0.000377595	6.95e-05	0.000551874	0.000286585	0.000465284	5.87e-05	0.000235955	8.96e-05	0.00014363	4.75e-05	0.000212077	5.91e-05	0.000586731	3.94e-05	0.000275278	0.000326076	0.000150455	6.46e-05	5.05e-05	6.61e-05	0.000254359
2018FEB20_BEEF_5692.raw	58	5692	Low Choice	Tender	14	Angus	6.88e-05	5.2e-05	9.69e-05	5.55e-05	7.99e-05	6.35e-05	7.03e-05	7.09e-05	5.13e-05	6.23e-05	8.99e-05	4.91e-05	5.58e-05	0.000105734	8.63e-05	5.57e-05	0.000153986	8.33e-05	0.000273614	7.65e-05	0.000361551	9e-05	0.000239169	6.32e-05	0.000356475	0.000167432	0.000332615	6.1e-05	0.000205332	6.99e-05	0.000124802	6.81e-05	0.000161403	5.43e-05	0.000510999	3.99e-05	0.000200743	0.000183709	0.000143848	5.01e-05	5.74e-05	6.47e-05	0.000194578
2018FEB20_BEEF_6107.raw	277	6107	Grassfed	Tender	14.68	N/A	7.47e-05	3.95e-05	6.8e-05	3.5e-05	5.73e-05	4.8e-05	5.61e-05	3.73e-05	3.93e-05	4.15e-05	6.53e-05	4.29e-05	7.61e-05	9.69e-05	0.000103637	4.94e-05	0.000167443	6.86e-05	0.000304481	7.23e-05	0.00037738	8.62e-05	0.000253193	4.21e-05	0.000400451	0.00014462	0.000320431	5.27e-05	0.000196077	7.49e-05	0.000108583	4.76e-05	0.000165931	4.77e-05	0.000809812	2.95e-05	0.00022705	0.000184048	0.000138837	4.75e-05	4.66e-05	4.65e-05	0.000196199
2018FEB20_BEEF_6398.raw	230	6398	Wagyu	Tender	13.66	N/A	8.51e-05	4.69e-05	0.000103798	6.57e-05	7.23e-05	5.66e-05	7.72e-05	5.87e-05	3.53e-05	4.34e-05	7.12e-05	5.18e-05	8.59e-05	0.000137208	9.57e-05	4.65e-05	0.000188704	7.85e-05	0.000369637	6.19e-05	0.00050946	9.72e-05	0.000365404	8.13e-05	0.000590564	0.000191952	0.000447053	6.35e-05	0.000249307	7.57e-05	0.000103453	4.76e-05	0.000229345	3.97e-05	0.000561099	3.86e-05	0.000321297	0.000258905	0.000190337	4.94e-05	6.11e-05	7.54e-05	0.000267784
2018FEB20_BEEF_6441.raw	174	6441	Dark Cutter	Tender	16.27	Angus	6.7e-05	4.42e-05	6.74e-05	5.49e-05	5.91e-05	4.51e-05	4.12e-05	3.67e-05	5.35e-05	4.06e-05	4.91e-05	3.8e-05	6.58e-05	8.18e-05	0.000100014	3.65e-05	0.000151466	4.17e-05	0.000293749	7.4e-05	0.000381756	5.34e-05	0.000252085	4.98e-05	0.000608602	0.000281535	0.000338576	5.3e-05	0.000226524	7.35e-05	8.74e-05	3.62e-05	0.000177715	4.53e-05	0.000372006	3.63e-05	0.000187196	0.000305696	0.000123872	4.85e-05	4.56e-05	4.7e-05	0.000197022
2018FEB20_BEEF_7502.raw	113	7502	Top Choice	Tender	12.73	Angus	8.1e-05	4.11e-05	0.000104122	2.61e-05	6.8e-05	5.68e-05	4.16e-05	3.61e-05	3.71e-05	4.18e-05	6.97e-05	3.07e-05	7.47e-05	8.85e-05	0.000100802	3.76e-05	0.000176211	6.2e-05	0.000320087	5.73e-05	0.000441264	8.61e-05	0.000287035	5.49e-05	0.000471018	0.000211496	0.000415753	6.46e-05	0.000233401	7e-05	0.000108466	4.69e-05	0.000165954	3.55e-05	0.000586349	2.7e-05	0.000227815	0.000235357	0.000158654	4.98e-05	5.2e-05	6.46e-05	0.000205294
2018FEB20_BEEF_7897.raw	291	7897	Grassfed	Tender	11.19	N/A	8.32e-05	5.4e-05	8.8e-05	6.46e-05	7.46e-05	4.34e-05	6.08e-05	5.78e-05	3.41e-05	5.39e-05	8.28e-05	4.89e-05	8.54e-05	0.000109788	0.000122871	4.35e-05	0.000188427	8.43e-05	0.000372418	7.01e-05	0.000506169	0.000103373	0.000344594	6.42e-05	0.000553901	0.000196816	0.000413568	6.69e-05	0.00023424	8.43e-05	0.000127238	6.22e-05	0.000202731	5.17e-05	0.000612636	4.14e-05	0.000329939	0.000218377	0.00019912	5.38e-05	8.16e-05	5.9e-05	0.000260235
2018FEB20_BEEF_7909.raw	257	7909	Grassfed	Tender	14.27	N/A	8.02e-05	5.09e-05	8.32e-05	4.77e-05	6.73e-05	5.95e-05	5.71e-05	4.16e-05	3.15e-05	4.68e-05	5.95e-05	3.5e-05	6.38e-05	9.97e-05	9.69e-05	5.13e-05	0.000140621	4.8e-05	0.00032638	7.56e-05	0.000431161	6.31e-05	0.000352454	6.97e-05	0.000578953	0.000372809	0.0004031	6.33e-05	0.000220954	0.000106987	0.000107477	5.12e-05	0.000182853	3.12e-05	0.000456455	3.32e-05	0.000201932	0.000462165	0.000150079	6.56e-05	4.21e-05	5.85e-05	0.000238998
2018FEB20_BEEF_7951.raw	236	7951	Wagyu	Tender	19.1	N/A	7.32e-05	6.04e-05	0.000123248	5.88e-05	8.18e-05	8.24e-05	5.48e-05	5.19e-05	4.69e-05	7.21e-05	6.22e-05	5.91e-05	9.3e-05	0.000151328	0.000112641	3.74e-05	0.00016922	7.25e-05	0.000337896	8.78e-05	0.000441429	8.63e-05	0.00031355	5.63e-05	0.000492687	0.000200281	0.000435842	6.26e-05	0.000272102	9.96e-05	0.000126269	7.01e-05	0.000205857	5.14e-05	0.00052782	4.95e-05	0.000233246	0.000259836	0.000182852	8.03e-05	5.98e-05	7.48e-05	0.00023157
2018FEB20_BEEF_9046.raw	105	9046	Top Choice	Tender	9.37	Angus	9.56e-05	7.2e-05	0.000146579	5.63e-05	8.18e-05	7.71e-05	7.23e-05	6.74e-05	6.42e-05	7.94e-05	7.55e-05	7.11e-05	0.000111008	0.00012287	9.19e-05	6.35e-05	0.000194285	7e-05	0.000369085	8.72e-05	0.000464878	9.48e-05	0.000333154	9.17e-05	0.00046807	0.000306436	0.000439067	5.88e-05	0.000218641	0.000100821	0.000136881	5.45e-05	0.000190285	5.14e-05	0.000490392	5.45e-05	0.000227298	0.000372765	0.000139589	8.59e-05	6.96e-05	9.74e-05	0.000230947
2018FEB20_BEEF_9376.raw	284	9376	Grassfed	Tender	17.65	N/A	6.35e-05	4.94e-05	8.65e-05	3.82e-05	6.17e-05	6.35e-05	4.82e-05	3.88e-05	4.06e-05	4.52e-05	5.22e-05	2.67e-05	6.47e-05	0.000103204	8.45e-05	3.98e-05	0.000148411	5.11e-05	0.000312166	6.12e-05	0.000416468	6.45e-05	0.000285195	5.17e-05	0.000460348	0.000297379	0.000362212	4.69e-05	0.000205749	9.09e-05	0.000106506	4.06e-05	0.000236494	3.73e-05	0.000631873	3.18e-05	0.000247079	0.000304448	0.000153704	5.82e-05	4.75e-05	4.89e-05	0.000206873
2018FEB20_BEEF_9476.raw	86	9476	Top Choice	Tender	15.56	Angus	8.4e-05	5.42e-05	0.000109011	5.41e-05	7.73e-05	5.48e-05	5.38e-05	4.2e-05	5.29e-05	5.11e-05	0.000117603	4.57e-05	9.67e-05	0.000103087	0.000115683	5.2e-05	0.000191586	6.88e-05	0.000366281	7.35e-05	0.000480418	8.68e-05	0.000321835	5.99e-05	0.000496862	0.000176388	0.000436405	6.09e-05	0.000270054	8.5e-05	0.000125598	4.86e-05	0.000198984	4.95e-05	0.000485535	3.43e-05	0.000240027	0.000213535	0.000144692	5.95e-05	5.87e-05	6.61e-05	0.000217436
2018FEB21_BEEF_2488.raw	172	2488	Dark Cutter	Tender	16.61	Angus	6.41e-05	3.43e-05	8.06e-05	2.94e-05	4.42e-05	3.49e-05	4.4e-05	3.61e-05	3.17e-05	2.98e-05	7.31e-05	2.51e-05	6.72e-05	7.97e-05	8.51e-05	3.18e-05	0.000164146	5.51e-05	0.000343419	4.62e-05	0.000427383	7.77e-05	0.000308248	4.15e-05	0.000545477	0.000214232	0.000377922	4.31e-05	0.000139223	5.76e-05	0.000111944	2.37e-05	0.000195211	2.8e-05	0.000384354	1.96e-05	0.000296915	0.000244278	0.000208476	3.68e-05	4.24e-05	4.62e-05	0.000271119
2018FEB21_BEEF_2754.raw	101	2754	Top Choice	Tender	14.85	Angus	5.94e-05	4.01e-05	8.93e-05	5.27e-05	5.93e-05	5.63e-05	6.19e-05	5.53e-05	3.77e-05	5.49e-05	7.82e-05	4.71e-05	6.91e-05	9.44e-05	0.000104098	4.39e-05	0.000160549	5.8e-05	0.000310546	6.89e-05	0.000429456	5.85e-05	0.000322982	5.24e-05	0.000550014	0.000240246	0.000355091	6.32e-05	0.000175206	7.99e-05	0.000121576	5.09e-05	0.000205343	3.52e-05	0.000531402	4.52e-05	0.000306841	0.000253675	0.000195393	5.39e-05	6.99e-05	5.97e-05	0.000261336
2018FEB21_BEEF_2926.raw	129	2926	Prime	Tender	13.69	Angus	4.74e-05	2.81e-05	7.83e-05	2.76e-05	4.45e-05	3.41e-05	4.37e-05	4.06e-05	2.36e-05	2.77e-05	9.11e-05	3.06e-05	5.62e-05	8.19e-05	7.94e-05	4.01e-05	0.000145734	4.48e-05	0.000293784	4.21e-05	0.000405823	5.18e-05	0.00027184	3.93e-05	0.000533275	0.000196271	0.000317603	4.01e-05	0.000137323	6e-05	0.000121209	3.07e-05	0.000174442	2.11e-05	0.000481386	2.59e-05	0.00026456	0.000243988	0.00021578	2.99e-05	3.44e-05	4.37e-05	0.00027324
2018FEB21_BEEF_3252.raw	37	3252	Select	Tender	19.27	Angus	8.92e-05	5.86e-05	0.000103766	4.47e-05	6.44e-05	6.05e-05	6.41e-05	4.98e-05	4.72e-05	5.45e-05	7.6e-05	2.44e-05	6.9e-05	7.67e-05	7.61e-05	5.14e-05	0.000127513	6.84e-05	0.000270265	6.87e-05	0.000318348	6.96e-05	0.000275969	6.33e-05	0.000530897	0.000259536	0.000338467	5.67e-05	0.000163542	8.78e-05	0.000109454	5.62e-05	0.000159473	3.56e-05	0.000264133	3.04e-05	0.000216611	0.000340353	0.000156679	4.42e-05	4.98e-05	5.59e-05	0.000179877
2018FEB21_BEEF_3455.raw	269	3455	Grassfed	Tender	13.12	N/A	6.73e-05	3.95e-05	0.00010914	4.5e-05	5.45e-05	5.5e-05	5.95e-05	3.5e-05	3.91e-05	4.99e-05	6.08e-05	3.26e-05	7.58e-05	0.000113104	0.000109284	5.06e-05	0.000162913	6.82e-05	0.000335608	8.3e-05	0.000449016	7.74e-05	0.000315337	5.17e-05	0.000663385	0.000283195	0.000397249	6.11e-05	0.000154972	7.97e-05	0.000130379	5.63e-05	0.000211735	4.2e-05	0.000594478	2.71e-05	0.000331689	0.000335265	0.000207425	4.82e-05	5.37e-05	4.88e-05	0.000288916
2018FEB21_BEEF_4274.raw	209	4274	Dark Cutter	Tender	17.52	Angus	0.00010053	5.09e-05	0.000120369	5.33e-05	9.7e-05	5.99e-05	7.8e-05	5.57e-05	4.56e-05	5.84e-05	4.87e-05	3.99e-05	8.23e-05	7.45e-05	0.000127085	5.75e-05	0.00025	9.7e-05	0.000439419	5.61e-05	0.000575295	0.00010107	0.000379273	7.27e-05	0.000854441	0.000183554	0.000468002	6.88e-05	0.000213461	7.99e-05	0.00017795	6.45e-05	0.000262763	4.56e-05	0.00077236	4.2e-05	0.000461617	0.000263746	0.000217887	4.94e-05	6.69e-05	6.12e-05	0.000290347
2018FEB21_BEEF_4346.raw	294	4346	Grassfed	Tender	11.25	N/A	0.0001164	7.89e-05	0.000151024	9.03e-05	8.88e-05	0.000106603	9.87e-05	5.96e-05	8.32e-05	0.000100437	8.75e-05	7.57e-05	0.000141807	0.000105824	0.000169343	9.28e-05	0.000223394	9.83e-05	0.000433942	0.000102387	0.000552028	0.000130731	0.000433534	0.000116955	0.000860478	0.000495657	0.000470562	9.38e-05	0.000216869	0.000147824	0.000185308	8.73e-05	0.000267208	6.64e-05	0.000565893	6.83e-05	0.000538574	0.000822248	0.000280355	0.000114487	9.94e-05	0.000107632	0.000451307
2018FEB21_BEEF_4617.raw	187	4617	Dark Cutter	Tender	11.34	Not Angus	7.34e-05	3.47e-05	6e-05	5.02e-05	6.23e-05	4.71e-05	4.86e-05	3.09e-05	4.46e-05	3.39e-05	5.54e-05	2.99e-05	7.29e-05	5.97e-05	0.000115907	3.98e-05	0.000174739	4.76e-05	0.000318997	6.44e-05	0.000447981	5.48e-05	0.000300816	5.77e-05	0.000734546	0.000234639	0.000329137	5.88e-05	0.000126431	6.03e-05	9.05e-05	4.43e-05	0.00020885	2.12e-05	0.000330264	3.42e-05	0.000310668	0.000235596	0.000174247	3.81e-05	4.85e-05	4.07e-05	0.000243888
2018FEB21_BEEF_7475.raw	201	7475	Dark Cutter	Tender	8.82	Angus	5.56e-05	3.42e-05	0.000109075	2.89e-05	4.18e-05	3.87e-05	4.33e-05	2.99e-05	2.8e-05	3.14e-05	0.000114296	2.24e-05	6.29e-05	9.09e-05	9.03e-05	3.44e-05	0.000159989	4.12e-05	0.000302165	3.22e-05	0.000403034	6.23e-05	0.000295803	3.6e-05	0.000531794	0.000198721	0.000381642	4.16e-05	0.00015375	6.06e-05	0.000131181	3.34e-05	0.000193189	2.43e-05	0.000391984	1.9e-05	0.000232753	0.000187122	0.000218393	3.58e-05	4.31e-05	5.48e-05	0.000305651
2018FEB21_BEEF_7687.raw	244	7687	Wagyu	Tender	8.2	N/A	0.000104987	7.37e-05	0.000132763	7.65e-05	8.46e-05	8.38e-05	8.66e-05	7.35e-05	7e-05	6.55e-05	0.000113146	6e-05	7.18e-05	0.000109977	0.000114227	7.96e-05	0.000174374	7.03e-05	0.000360664	8.01e-05	0.000485873	0.000100682	0.000404989	9.9e-05	0.00082975	0.000492148	0.000489497	8.1e-05	0.0001966	0.000144042	0.000156294	7.13e-05	0.000278795	6.18e-05	0.000503543	5.37e-05	0.000459685	0.00070065	0.0002621	0.000111097	7.81e-05	6.02e-05	0.000403054
2018FEB21_BEEF_9342.raw	214	9342	Wagyu	Tender	12.5	N/A	5.62e-05	3.43e-05	0.000100004	3.82e-05	3.71e-05	4.06e-05	4.37e-05	2.84e-05	2.98e-05	2.59e-05	8.59e-05	3.1e-05	7.24e-05	7.01e-05	8.16e-05	3.64e-05	0.000147394	4.09e-05	0.000270487	4.55e-05	0.000394609	6.65e-05	0.000259877	3.64e-05	0.000506269	0.000206541	0.00034299	5.06e-05	0.000172607	6.59e-05	0.000109183	4.16e-05	0.000181966	2.73e-05	0.000303235	1.92e-05	0.000246495	0.000201955	0.000180028	3.74e-05	3.72e-05	4.06e-05	0.000247822
2018FEB23_BEEF_2227.raw	159	2227	Prime	Tender	18.35	Angus	7.79e-05	3.69e-05	6.7e-05	3.23e-05	2.93e-05	2.75e-05	3.87e-05	2.52e-05	2.17e-05	2.62e-05	3.22e-05	1.93e-05	5.49e-05	4.48e-05	0.000136416	2.51e-05	0.000251243	3.57e-05	0.00057664	3.54e-05	0.000454653	4.52e-05	0.000295863	3.74e-05	0.000423785	7.33e-05	0.000399823	3.29e-05	9.94e-05	6.01e-05	9.55e-05	3.16e-05	0.000219099	2.6e-05	0.000261543	2.16e-05	0.000287407	0.000368355	0.00023505	3.46e-05	5.14e-05	3.69e-05	0.000362844
2018FEB23_BEEF_2333.raw	103	2333	Top Choice	Tender	13.24	Angus	7.02e-05	4.18e-05	7.12e-05	2.74e-05	2.49e-05	3.32e-05	4.58e-05	2.71e-05	2.66e-05	2.8e-05	5.13e-05	2.92e-05	6.4e-05	4.69e-05	0.00010976	3.01e-05	0.000316223	6.19e-05	0.000710352	2.65e-05	0.000537953	7.45e-05	0.000339614	3.39e-05	0.000441921	7.7e-05	0.000437955	3.68e-05	9.11e-05	4.87e-05	0.00011767	3.44e-05	0.000240209	2.67e-05	0.000238685	2.26e-05	0.000334721	0.000362334	0.000242497	3.44e-05	8.01e-05	3.69e-05	0.000395506
2018FEB23_BEEF_2521.raw	114	2521	Top Choice	Tender	12	Angus	7.83e-05	3.05e-05	6.8e-05	3.98e-05	3.95e-05	5.08e-05	5.95e-05	2.26e-05	3.32e-05	4.74e-05	5.37e-05	3.5e-05	7.9e-05	5.86e-05	0.000128629	3.52e-05	0.000289696	7.21e-05	0.000671966	4.75e-05	0.000576484	8.23e-05	0.000347446	4.49e-05	0.000491254	9.97e-05	0.000428279	5.65e-05	9.39e-05	6.17e-05	0.000112902	4.25e-05	0.000227989	3.18e-05	0.000254214	2.06e-05	0.000377292	0.000441809	0.000240293	4.59e-05	8.69e-05	3.8e-05	0.000409765
2018FEB23_BEEF_2727.raw	192	2727	Dark Cutter	Tender	16.85	Not Angus	7.88e-05	3.6e-05	7.68e-05	3.12e-05	3.29e-05	5.12e-05	4.97e-05	2.99e-05	2.03e-05	3.45e-05	4.78e-05	3.19e-05	6.99e-05	7.05e-05	9.98e-05	3.23e-05	0.000290356	5.07e-05	0.000698034	4.64e-05	0.000514197	5.63e-05	0.000344233	4.33e-05	0.000473578	8.44e-05	0.000434427	4.07e-05	0.000110783	6.76e-05	0.000120284	3.88e-05	0.000208309	3.66e-05	0.000275551	2.21e-05	0.00032233	0.000588909	0.000264061	4.63e-05	6.41e-05	4.38e-05	0.000364068
2018FEB23_BEEF_2884.raw	199	2884	Dark Cutter	Tender	19.88	Not Angus	7.12e-05	3.85e-05	5.86e-05	3.37e-05	3.84e-05	5.23e-05	5.07e-05	2.72e-05	2.62e-05	2.81e-05	5.66e-05	3.38e-05	6.61e-05	6.06e-05	0.000166679	2.77e-05	0.000274211	5.9e-05	0.000632149	3.81e-05	0.000569262	7.83e-05	0.000335833	5.05e-05	0.000495082	9.28e-05	0.000394927	3.54e-05	9.9e-05	8.85e-05	0.000119779	3.79e-05	0.000286764	2.93e-05	0.000405622	1.96e-05	0.000358683	0.000743146	0.000329414	6.6e-05	7.02e-05	4.14e-05	0.00047363
2018FEB23_BEEF_3139.raw	143	3139	Prime	Tender	10.94	N/A	6.86e-05	3.53e-05	7.61e-05	3.19e-05	3.46e-05	4.91e-05	4.79e-05	2.21e-05	2.77e-05	2.88e-05	5.08e-05	2.38e-05	6.72e-05	5.29e-05	9.54e-05	3.01e-05	0.000252359	5.09e-05	0.000539034	3.94e-05	0.000471517	6.08e-05	0.000269816	3.64e-05	0.00039437	7.98e-05	0.000372679	4.33e-05	8.42e-05	5.65e-05	0.000108827	3.84e-05	0.000205387	3.96e-05	0.000266663	2.25e-05	0.000285557	0.00048088	0.000214689	4.37e-05	6.43e-05	2.58e-05	0.000326669
2018FEB23_BEEF_3381.raw	204	3381	Dark Cutter	Tender	12.99	Not Angus	9.16e-05	5.18e-05	6.18e-05	4.3e-05	3.6e-05	5.7e-05	6.31e-05	4.2e-05	4.33e-05	4.48e-05	5.26e-05	3.77e-05	7.24e-05	6.25e-05	0.000112507	3.89e-05	0.00027939	6.36e-05	0.000557668	5.05e-05	0.000492704	6.32e-05	0.000316517	4.64e-05	0.000408351	7.79e-05	0.000357322	4.6e-05	0.0001103	6.08e-05	9.45e-05	4.49e-05	0.000203623	4.34e-05	0.000416884	4.3e-05	0.000325522	0.000495842	0.000254806	5.89e-05	0.000105168	4.56e-05	0.00036426
2018FEB23_BEEF_3382.raw	256	3382	Grassfed	Tender	12.81	N/A	6.23e-05	4.92e-05	5.57e-05	3.23e-05	3.29e-05	2.96e-05	4.58e-05	3.67e-05	3.01e-05	4.18e-05	5.83e-05	1.91e-05	6.4e-05	5.3e-05	0.000104192	3.74e-05	0.000280292	8e-05	0.000652159	3.78e-05	0.000526638	8.84e-05	0.000333355	4.64e-05	0.000402331	8.63e-05	0.000397773	4.36e-05	8.72e-05	4.63e-05	0.000104968	3.79e-05	0.000214674	2.74e-05	0.00023409	2.92e-05	0.000357372	0.000357957	0.000240444	3.96e-05	8.42e-05	3.38e-05	0.00036636
2018FEB23_BEEF_3401.raw	40	3401	Select	Tender	11.76	Angus	6.36e-05	3.19e-05	7.21e-05	3.94e-05	3.34e-05	4e-05	4.94e-05	2.63e-05	2.37e-05	3.55e-05	4.84e-05	2.99e-05	4.79e-05	6.09e-05	9.1e-05	2.58e-05	0.000252271	5.05e-05	0.000588083	3.25e-05	0.000457704	5.87e-05	0.000298142	2.4e-05	0.000408414	5.75e-05	0.000378515	3.65e-05	9.48e-05	4.29e-05	0.000101706	3.37e-05	0.000200961	2.65e-05	0.000271164	1.87e-05	0.000261384	0.000431606	0.000227974	3.77e-05	6.64e-05	3.51e-05	0.00034551
2018FEB23_BEEF_3697.raw	272	3697	Grassfed	Tender	12.73	N/A	8.69e-05	3.95e-05	7.31e-05	3.98e-05	5.06e-05	4.14e-05	6.02e-05	3.51e-05	3.25e-05	4.44e-05	5.68e-05	3.11e-05	6.6e-05	7.02e-05	0.000109702	4.08e-05	0.000267016	7.44e-05	0.000580863	4.93e-05	0.000504581	6.74e-05	0.000355153	4.2e-05	0.000434959	8.23e-05	0.000376616	2.99e-05	0.000115574	8.16e-05	0.000124322	4.37e-05	0.000266093	3.73e-05	0.000340018	2.38e-05	0.000339523	0.000707366	0.000281724	6.43e-05	6.75e-05	5.14e-05	0.000430747
2018FEB23_BEEF_4401.raw	225	4401	Wagyu	Tender	10.66	N/A	7.19e-05	4.28e-05	7.65e-05	4.7e-05	4e-05	3.9e-05	5.07e-05	4.3e-05	3.65e-05	4.45e-05	7.54e-05	3.07e-05	6.99e-05	4.19e-05	0.000116801	4.53e-05	0.000289691	4.57e-05	0.000650391	4.7e-05	0.000531119	6.06e-05	0.000307129	4.77e-05	0.000480321	0.000102768	0.000458684	4.78e-05	9.31e-05	7.9e-05	0.000108757	3.91e-05	0.000247595	4.61e-05	0.00032073	4.19e-05	0.000357768	0.000626699	0.000253438	4.84e-05	6.42e-05	5.44e-05	0.000384099
2018FEB23_BEEF_4458.raw	131	4458	Prime	Tender	15.87	Angus	7.09e-05	2.7e-05	6.3e-05	2.92e-05	2.73e-05	2.45e-05	4.09e-05	1.74e-05	2.12e-05	2.13e-05	7.7e-05	1.88e-05	7.11e-05	5.8e-05	0.000274468	2.24e-05	0.000389229	3.61e-05	0.000794472	2.75e-05	0.000602012	4.84e-05	0.000344169	2.68e-05	0.000750707	5.76e-05	0.000503603	2.1e-05	8.89e-05	5.41e-05	0.000132975	2.18e-05	0.000356661	2.46e-05	0.000296662	1.67e-05	0.000461678	0.000336275	0.000437751	2.86e-05	9.63e-05	2.87e-05	0.000648165
2018FEB23_BEEF_4563.raw	140	4563	Prime	Tender	14.34	Angus	8.16e-05	5.42e-05	7.94e-05	3.99e-05	4.4e-05	4.62e-05	6.35e-05	2.99e-05	3.33e-05	4.7e-05	6.44e-05	3.46e-05	7.67e-05	6.59e-05	0.000150457	3.79e-05	0.00029805	6.62e-05	0.000675097	4.55e-05	0.000583123	7.17e-05	0.000363224	4.54e-05	0.000499305	0.000102559	0.000445349	4.64e-05	0.000101994	7.9e-05	0.000111008	4.87e-05	0.000254718	4.4e-05	0.000316081	3.28e-05	0.000389968	0.000718853	0.000297767	6.49e-05	8.72e-05	4.74e-05	0.000456992
2018FEB23_BEEF_4633.raw	23	4633	Select	Tender	16.1	Angus	6.85e-05	2.88e-05	7.22e-05	2.5e-05	2.66e-05	3.51e-05	5.22e-05	2.83e-05	2.46e-05	2.27e-05	4.52e-05	2.11e-05	5.3e-05	4.74e-05	0.000104185	2.92e-05	0.000260781	6.51e-05	0.000616819	3.27e-05	0.000501348	6.93e-05	0.000334074	3.65e-05	0.000431074	7.95e-05	0.000390278	3.63e-05	8.67e-05	5.2e-05	0.000104299	3.37e-05	0.000214906	2.84e-05	0.000241355	1.57e-05	0.000322797	0.000358952	0.000218261	4.38e-05	7.16e-05	4.05e-05	0.000349896
2018FEB23_BEEF_4736.raw	111	4736	Top Choice	Tender	14.41	Angus	7.11e-05	4.1e-05	7.14e-05	4.21e-05	3.95e-05	4.74e-05	4.41e-05	2.63e-05	2.87e-05	3.45e-05	4.36e-05	2.76e-05	6.63e-05	4.44e-05	0.000111562	2.94e-05	0.000266358	5.93e-05	0.000578419	4.32e-05	0.000511513	5.78e-05	0.000328367	4.52e-05	0.000427067	7.66e-05	0.000387119	3.39e-05	0.000113263	6.18e-05	0.000105992	3.86e-05	0.000216119	2.67e-05	0.000309817	2.67e-05	0.000283769	0.000505125	0.000235724	5.5e-05	6.67e-05	4.55e-05	0.000352388
2018FEB23_BEEF_5141.raw	215	5141	Wagyu	Tender	13.95	N/A	5.18e-05	3.01e-05	6.42e-05	3.7e-05	2.83e-05	3.56e-05	5.15e-05	2.23e-05	2.6e-05	3.11e-05	4.79e-05	1.93e-05	4.95e-05	4.56e-05	9.9e-05	2.67e-05	0.000268236	4.22e-05	0.000602314	3.75e-05	0.000457743	5.99e-05	0.000282476	3.4e-05	0.000374514	5.88e-05	0.000351075	3.06e-05	8.18e-05	4.15e-05	0.000103237	3.36e-05	0.000200892	2.53e-05	0.000192793	2.47e-05	0.000284411	0.000301126	0.00019401	3.33e-05	6.74e-05	3.48e-05	0.000320587
2018FEB23_BEEF_5289.raw	34	5289	Select	Tender	11.17	Not Angus	6.47e-05	3.42e-05	6.97e-05	2.85e-05	2.58e-05	3.02e-05	4.11e-05	2.17e-05	2.87e-05	3.76e-05	4.51e-05	2.42e-05	5.83e-05	5.33e-05	0.000128837	2.85e-05	0.000279747	6.03e-05	0.000609265	3.07e-05	0.000494078	7.25e-05	0.000311189	3.42e-05	0.000422118	8.13e-05	0.00037001	4.11e-05	7.96e-05	6e-05	0.000106468	3.43e-05	0.000230667	3e-05	0.000281841	2.11e-05	0.000302183	0.000557658	0.000255855	4.65e-05	7.12e-05	3.73e-05	0.000392489
2018FEB23_BEEF_5921.raw	224	5921	Wagyu	Tender	11.82	N/A	7.31e-05	3.92e-05	7.08e-05	3.56e-05	4.27e-05	4.72e-05	4.38e-05	3.3e-05	2.66e-05	3.27e-05	4.05e-05	2.67e-05	5.35e-05	4.31e-05	9.72e-05	3.91e-05	0.000233614	5.39e-05	0.000522834	3.53e-05	0.000409115	7.87e-05	0.000264268	4.96e-05	0.000339068	5.85e-05	0.000356164	4.09e-05	7.77e-05	4.72e-05	8.86e-05	3.04e-05	0.000176636	3.4e-05	0.000206508	3.1e-05	0.000262741	0.000281599	0.00021798	5.29e-05	7.06e-05	3.3e-05	0.000285161
2018FEB23_BEEF_6074.raw	139	6074	Prime	Tender	14.97	Angus	7.02e-05	4e-05	7.62e-05	3.3e-05	3.41e-05	3.69e-05	4.95e-05	2.52e-05	2.58e-05	3.46e-05	4.44e-05	2.71e-05	5.25e-05	6.08e-05	0.000137952	2.68e-05	0.000283666	4.27e-05	0.000598734	3.51e-05	0.000509795	5.62e-05	0.000289208	3.81e-05	0.000417084	7.14e-05	0.000434588	2.94e-05	0.00011546	4.47e-05	0.000115971	3.42e-05	0.00021981	2.87e-05	0.000278623	2.11e-05	0.000290337	0.000397636	0.000238901	3.48e-05	6.47e-05	4.64e-05	0.000345881
2018FEB23_BEEF_6709.raw	264	6709	Grassfed	Tender	14.61	N/A	8.1e-05	4.8e-05	6.69e-05	4.59e-05	3.78e-05	4.28e-05	5.29e-05	2.92e-05	3.71e-05	4.09e-05	5.15e-05	4.18e-05	6.84e-05	6.9e-05	0.000127129	3.49e-05	0.000305741	4.43e-05	0.000674591	4.92e-05	0.000536309	6.31e-05	0.000354772	5.48e-05	0.000451968	9.96e-05	0.000443379	4.98e-05	0.000121992	7.4e-05	0.00013132	4.76e-05	0.00022073	3.74e-05	0.000397352	3.18e-05	0.0003874	0.000613684	0.000287505	5.64e-05	7.9e-05	5.35e-05	0.000361439
2018FEB23_BEEF_6806.raw	203	6806	Dark Cutter	Tender	17.66	Not Angus	6.65e-05	3.46e-05	5.59e-05	3.28e-05	4.13e-05	4.84e-05	4.73e-05	2.76e-05	2.32e-05	2.77e-05	5.21e-05	2.43e-05	5.36e-05	5.27e-05	9.8e-05	2.83e-05	0.000248813	5.33e-05	0.000570852	3.34e-05	0.000483168	5.43e-05	0.000309205	2.87e-05	0.000444193	8.77e-05	0.000365758	4.95e-05	8.62e-05	6.12e-05	9.99e-05	3.59e-05	0.000189997	3.51e-05	0.00031435	2.54e-05	0.000314808	0.000579429	0.000239553	5.08e-05	7.36e-05	4.91e-05	0.000346975
2018FEB23_BEEF_6905.raw	147	6905	Prime	Tender	17.41	Not Angus	6.99e-05	2.85e-05	6.69e-05	2.91e-05	3.11e-05	3.79e-05	5.23e-05	2.42e-05	2.71e-05	4.62e-05	4.69e-05	2.56e-05	5.68e-05	4.92e-05	0.00011219	2.9e-05	0.000248997	3.47e-05	0.000577346	4.08e-05	0.000461949	5.13e-05	0.000287671	4e-05	0.000432858	8.25e-05	0.000370001	3.4e-05	0.000101275	6.73e-05	0.000117509	4.18e-05	0.00021108	3.36e-05	0.000264945	2.72e-05	0.000264303	0.000533967	0.000240956	4.9e-05	6.15e-05	3.96e-05	0.000359069
2018FEB23_BEEF_6997.raw	61	6997	Low Choice	Tender	17.04	Angus	7.18e-05	3.1e-05	7.97e-05	3.15e-05	3.38e-05	4.08e-05	5e-05	2.51e-05	3.06e-05	3.41e-05	5.69e-05	1.87e-05	6.18e-05	4.94e-05	0.000124263	3.37e-05	0.000298016	7e-05	0.00064702	3.12e-05	0.000543356	6.72e-05	0.000338805	3.67e-05	0.000450942	7.77e-05	0.00041501	3.64e-05	8.89e-05	6.89e-05	0.000110777	3.34e-05	0.000241847	2.09e-05	0.000297777	2.15e-05	0.000350712	0.00046908	0.00030565	4.41e-05	7.74e-05	3.14e-05	0.000406348
2018FEB23_BEEF_7353.raw	96	7353	Top Choice	Tender	10.65	Angus	8.28e-05	4.34e-05	8.63e-05	4.12e-05	4e-05	4.23e-05	5.51e-05	3.5e-05	3.87e-05	3.44e-05	3.73e-05	3.83e-05	7.72e-05	4.87e-05	0.000130191	4.68e-05	0.00029459	7.03e-05	0.000673308	4.23e-05	0.000549656	8e-05	0.000394619	6.44e-05	0.000528573	9.84e-05	0.000431767	6.31e-05	0.000105354	8.93e-05	0.000141022	4.61e-05	0.000244074	4.14e-05	0.000408665	4.27e-05	0.000378903	0.000765844	0.000291982	5.33e-05	8.49e-05	4.56e-05	0.000410864
2018FEB23_BEEF_7450.raw	47	7450	Low Choice	Tender	15.9	Angus	6.49e-05	3.39e-05	6.96e-05	2.75e-05	3.88e-05	3.78e-05	4.03e-05	2.66e-05	2.85e-05	3.35e-05	5.56e-05	2.59e-05	5.85e-05	4.95e-05	0.000127751	3.7e-05	0.000252007	4.28e-05	0.000588643	3.21e-05	0.000469234	6.16e-05	0.00030453	4.13e-05	0.000402233	9.38e-05	0.000355107	3.31e-05	8.62e-05	5.72e-05	9.77e-05	2.71e-05	0.000203524	3.43e-05	0.000308056	2.73e-05	0.000304887	0.000463862	0.000238445	4.02e-05	7.61e-05	4.36e-05	0.000343399
2018FEB23_BEEF_8079.raw	127	8079	Prime	Tender	15.73	Angus	7.72e-05	3.37e-05	8.79e-05	3.7e-05	3.85e-05	5.26e-05	5.6e-05	3.3e-05	3.48e-05	4.67e-05	4.7e-05	3.07e-05	5.4e-05	6.65e-05	0.000124085	3.92e-05	0.00026727	6.99e-05	0.000594213	3.53e-05	0.000478373	8.14e-05	0.000324021	3.91e-05	0.000430279	8.72e-05	0.000398547	4.1e-05	9.81e-05	7.76e-05	0.000109047	5.17e-05	0.000211868	3.42e-05	0.000337058	2.62e-05	0.000292108	0.000501191	0.000252508	5.77e-05	7.73e-05	5.04e-05	0.000375516
2018FEB23_BEEF_8207.raw	253	8207	Grassfed	Tender	14.68	N/A	8.07e-05	2.65e-05	7.38e-05	3.3e-05	3.52e-05	4.28e-05	5.7e-05	2.82e-05	3.38e-05	2.82e-05	5.65e-05	3.23e-05	6.45e-05	5.48e-05	0.000131971	3.05e-05	0.000272602	6.22e-05	0.000623311	3.57e-05	0.000501792	7.49e-05	0.000330778	3.86e-05	0.000415382	6.89e-05	0.000388053	3.73e-05	0.000101281	6.34e-05	0.000112642	4.7e-05	0.000214469	3.36e-05	0.000317944	3.07e-05	0.000345545	0.000351787	0.000258127	4.57e-05	8.26e-05	3.43e-05	0.000358756
2018FEB23_BEEF_8625.raw	195	8625	Dark Cutter	Tender	12.45	Angus	7.32e-05	3.84e-05	6.38e-05	2.79e-05	2.81e-05	3.63e-05	4.39e-05	2.59e-05	2.52e-05	2.96e-05	4.6e-05	3.76e-05	8.11e-05	5.08e-05	0.000110027	3.95e-05	0.000270546	4.69e-05	0.000649926	3.45e-05	0.000533585	6.7e-05	0.000311836	3.89e-05	0.000416737	7.36e-05	0.000411245	4.1e-05	0.000106108	5.03e-05	0.000115452	2.73e-05	0.000193231	2.1e-05	0.000249842	2.91e-05	0.000294606	0.000482976	0.000235465	4.19e-05	6.81e-05	4.6e-05	0.000325014
2018FEB23_BEEF_8785.raw	49	8785	Low Choice	Tender	13.22	Angus	7.94e-05	2.88e-05	7.25e-05	3.16e-05	3.05e-05	2.94e-05	4.75e-05	2.94e-05	3.26e-05	3.02e-05	5.9e-05	2.37e-05	6.26e-05	4.97e-05	0.000204129	2.58e-05	0.000300274	5.18e-05	0.000673272	3.79e-05	0.000563275	5.71e-05	0.000337765	3.8e-05	0.000520143	6.66e-05	0.000432282	3.57e-05	9.79e-05	5.62e-05	0.000119492	3.81e-05	0.000262288	2.94e-05	0.000308878	1.45e-05	0.000351051	0.000473794	0.000336222	5.66e-05	8.15e-05	4.4e-05	0.000458496
2018FEB23_BEEF_9103.raw	24	9103	Select	Tender	13.16	Not Angus	7.35e-05	2.86e-05	6.32e-05	3.29e-05	2.71e-05	2.9e-05	4.99e-05	2.69e-05	2.71e-05	3.16e-05	3.66e-05	2.73e-05	6.19e-05	5.94e-05	0.000107993	3.94e-05	0.000278135	4.79e-05	0.00068401	4.95e-05	0.00050902	7.41e-05	0.000317534	4.41e-05	0.000429333	6.64e-05	0.000417554	4.13e-05	0.000101935	4.91e-05	0.00012092	3.26e-05	0.000216725	2.59e-05	0.000196064	2.67e-05	0.000302077	0.000362181	0.000226875	3.28e-05	7e-05	4.2e-05	0.00034663
2018FEB23_BEEF_9192.raw	36	9192	Select	Tender	11.32	Not Angus	6.27e-05	3.39e-05	6.31e-05	3.72e-05	4.09e-05	3.59e-05	5.58e-05	3.81e-05	3.52e-05	2.76e-05	6.66e-05	2.22e-05	6.6e-05	5.51e-05	0.000103376	4.14e-05	0.000303581	5.43e-05	0.000663565	4.43e-05	0.000543915	6.84e-05	0.000343365	3.63e-05	0.000426299	8.77e-05	0.000410892	4.45e-05	9.6e-05	6.85e-05	0.000110503	3.96e-05	0.000201511	2.37e-05	0.000266995	3.69e-05	0.000338469	0.000498959	0.00026368	4.51e-05	7.83e-05	4.72e-05	0.000400478
2018FEB27_BEEF_2261.raw	29	2261	Select	Tender	14.36	Angus	0.00012536	4.09e-05	0.000167669	5.3e-05	0.000104782	7.86e-05	0.000110387	6.47e-05	4.66e-05	8.11e-05	0.000135456	3.94e-05	8.53e-05	0.000149958	0.000119802	6.49e-05	0.000200057	0.000108817	0.000487337	5.72e-05	0.000640558	0.000108018	0.000428848	7.36e-05	0.00073268	0.000240339	0.000533672	9.84e-05	0.000260373	9.69e-05	0.000169848	8.78e-05	0.000289635	4.02e-05	0.000552721	5.42e-05	0.00036644	0.00030365	0.000198328	6.92e-05	5.18e-05	7.4e-05	0.000296048
2018FEB27_BEEF_2378.raw	18	2378	Select	Tender	13.45	Angus	0.000128438	5.3e-05	0.000127036	5.84e-05	0.000116708	7.34e-05	0.00010105	4.87e-05	4.22e-05	5.05e-05	8.93e-05	3.71e-05	8.03e-05	0.000142835	0.000104777	4.65e-05	0.000186415	9.14e-05	0.000438053	5.4e-05	0.000636693	8.23e-05	0.000379472	7.28e-05	0.000719584	0.000231484	0.000497739	9.97e-05	0.000270856	8.73e-05	0.000137073	7e-05	0.00025114	4.35e-05	0.000506799	3.48e-05	0.000356076	0.000396394	0.000208321	5.94e-05	5.17e-05	5.14e-05	0.000322441
2018FEB27_BEEF_2600.raw	278	2600	Grassfed	Tender	15.22	N/A	0.000128236	4.69e-05	0.000155196	4.9e-05	0.000109816	8.05e-05	8.18e-05	5.68e-05	4.42e-05	4.51e-05	9.93e-05	4.37e-05	8.51e-05	0.000119566	0.000143958	4.56e-05	0.000261932	0.000105558	0.000515267	6.49e-05	0.000646829	0.00010569	0.000453939	6.47e-05	0.000912224	0.000237749	0.000634917	8.27e-05	0.000255861	7.64e-05	0.000177167	5.55e-05	0.000327413	5.32e-05	0.00062509	3.93e-05	0.000490136	0.000281972	0.000251523	4.32e-05	6.68e-05	4.82e-05	0.000341197
2018FEB27_BEEF_2684.raw	235	2684	Wagyu	Tender	12.4	N/A	0.000133168	6.67e-05	0.000167411	6.2e-05	8.52e-05	7.26e-05	8.48e-05	5.1e-05	2.96e-05	5.62e-05	0.000100914	4.08e-05	9.38e-05	0.000116682	0.000135984	4.76e-05	0.000248999	0.000108742	0.000498386	7.18e-05	0.000647872	8.86e-05	0.000454982	7.96e-05	0.000963489	0.000250489	0.00059563	8.47e-05	0.000258409	8.16e-05	0.000159016	5.97e-05	0.000261705	4.54e-05	0.000534042	3.73e-05	0.00053743	0.00045154	0.000246218	7.01e-05	7.91e-05	6.55e-05	0.000397512
2018FEB27_BEEF_3029.raw	262	3029	Grassfed	Tender	12.46	N/A	0.000164141	7.69e-05	0.000161159	7.11e-05	0.000111419	7.77e-05	0.000107106	6.85e-05	5.19e-05	5.94e-05	9.91e-05	5.8e-05	0.000115055	0.000147727	0.000159207	5.44e-05	0.000278165	0.000166347	0.000555214	8.29e-05	0.000702463	0.000137585	0.000486237	8.59e-05	0.000926162	0.000278047	0.000580727	9.57e-05	0.000259102	9.05e-05	0.000206447	6.94e-05	0.000303267	4.88e-05	0.000680445	5.49e-05	0.000562554	0.000413025	0.000272939	8.47e-05	0.000112968	7.78e-05	0.000425527
2018FEB27_BEEF_3079.raw	119	3079	Top Choice	Tender	17.87	Angus	0.000131445	5.55e-05	0.00015798	6.53e-05	0.000111199	8.81e-05	7.57e-05	5.62e-05	3.91e-05	6.42e-05	0.000146887	4.61e-05	9.74e-05	0.000134269	0.000128976	6.31e-05	0.000244509	0.000105195	0.000470329	8.03e-05	0.000639637	0.000110131	0.000416818	8.08e-05	0.000820839	0.000254623	0.000564739	7.62e-05	0.000258319	8.93e-05	0.000154312	7.08e-05	0.000236861	5.35e-05	0.000688754	5.13e-05	0.000414754	0.000317886	0.000234089	6.34e-05	6.44e-05	7.58e-05	0.000318005
2018FEB27_BEEF_3154.raw	55	3154	Low Choice	Tender	12.09	Angus	0.000121071	6.32e-05	0.000164467	6.51e-05	9.86e-05	7.89e-05	5.94e-05	5.38e-05	4.77e-05	7.06e-05	0.000118733	5.07e-05	8.43e-05	0.000109128	0.000118525	5.54e-05	0.000218078	7.3e-05	0.000411872	7.07e-05	0.00057909	9.3e-05	0.000427125	6.43e-05	0.000746098	0.000298706	0.000566034	8.53e-05	0.000311681	0.000111515	0.000162025	5.82e-05	0.000271688	6.87e-05	0.000691955	3.62e-05	0.000333515	0.000476303	0.000179604	6.87e-05	6.09e-05	8.4e-05	0.000314846
2018FEB27_BEEF_3175.raw	108	3175	Top Choice	Tender	19.45	Not Angus	0.000122426	6.61e-05	0.000130903	5.58e-05	9.32e-05	8.25e-05	9.04e-05	5.41e-05	5.24e-05	5.7e-05	6.6e-05	2.77e-05	7.69e-05	0.000140075	0.0001229	4.09e-05	0.00022105	8.2e-05	0.000445268	7e-05	0.000650137	0.000104779	0.000467983	6.83e-05	0.000875176	0.000484393	0.000544921	9.31e-05	0.00025141	0.000135117	0.000178137	6.5e-05	0.000257265	5.87e-05	0.000481767	4.4e-05	0.000382308	0.00059947	0.000196091	6.76e-05	6.26e-05	5.4e-05	0.000428621
2018FEB27_BEEF_3394.raw	156	3394	Prime	Tender	18.49	Angus	0.000159443	7.55e-05	0.000176026	8.06e-05	8.25e-05	8.08e-05	7.69e-05	5.41e-05	5.47e-05	6.59e-05	0.000112491	3.79e-05	9.96e-05	0.000136363	0.000153538	6.15e-05	0.000287876	0.000111909	0.000537713	7.35e-05	0.000726773	9.01e-05	0.000503949	6.49e-05	0.00097329	0.000255495	0.00061201	9.44e-05	0.000244185	9e-05	0.00018945	6.95e-05	0.000282259	5.68e-05	0.000660568	5.94e-05	0.000548106	0.000518982	0.00026036	7.36e-05	9.08e-05	7.4e-05	0.00042293
2018FEB27_BEEF_3432.raw	50	3432	Low Choice	Tender	18.96	Angus	0.000121934	6.38e-05	0.0001491	7.14e-05	8.03e-05	8.33e-05	9.06e-05	6.08e-05	3.58e-05	6.25e-05	0.000121402	4.96e-05	5.99e-05	0.00012223	7.93e-05	3.8e-05	0.000204609	5.35e-05	0.000373582	5.76e-05	0.000547334	8.18e-05	0.000375765	7.06e-05	0.000722017	0.000198697	0.000490204	8.99e-05	0.000257135	8.78e-05	0.000157461	7.11e-05	0.000247791	4.52e-05	0.000696955	3.71e-05	0.000325063	0.000390119	0.000181576	7.4e-05	4.14e-05	6.27e-05	0.000298375
2018FEB27_BEEF_3531.raw	90	3531	Top Choice	Tender	17.23	Not Angus	0.000121519	4.29e-05	0.000134358	3.82e-05	7.48e-05	6.55e-05	7.84e-05	4e-05	3.31e-05	5.92e-05	0.000112507	3.68e-05	6.06e-05	0.00010691	9.7e-05	4.85e-05	0.000190916	8.32e-05	0.000356875	6.99e-05	0.000529213	8.72e-05	0.000330811	6.26e-05	0.000647635	0.000192945	0.000445832	8.13e-05	0.00022252	6.93e-05	0.000151411	4.92e-05	0.000221889	4.71e-05	0.000739224	2.78e-05	0.000332808	0.000288758	0.000213914	5.66e-05	4.54e-05	5.57e-05	0.000268774
2018FEB27_BEEF_3560.raw	218	3560	Wagyu	Tender	17.45	N/A	0.000122986	4.77e-05	0.000147536	5.25e-05	9.71e-05	7.36e-05	7.65e-05	5.34e-05	3.86e-05	5.5e-05	9.25e-05	3.93e-05	8.11e-05	0.000128729	0.000129138	6.5e-05	0.000225367	8.07e-05	0.000431322	7.05e-05	0.000568682	0.000103702	0.000372358	6.76e-05	0.000765024	0.000254875	0.00055879	9.61e-05	0.000260865	8.03e-05	0.000153779	6.93e-05	0.000250227	3.38e-05	0.000624295	3.38e-05	0.00037957	0.000328169	0.000194242	5.37e-05	7.39e-05	7.13e-05	0.000296004
2018FEB27_BEEF_3840.raw	35	3840	Select	Tender	11.63	Not Angus	0.000119075	5.57e-05	0.000150427	4.59e-05	8.27e-05	6.02e-05	8.54e-05	4.1e-05	4.07e-05	5.18e-05	0.000117952	3.78e-05	6.38e-05	0.000110609	8.12e-05	3.94e-05	0.000203892	8.5e-05	0.00040162	4.77e-05	0.000549781	9.07e-05	0.000399145	6.71e-05	0.000606309	0.000210289	0.000465985	8.7e-05	0.000249984	7.75e-05	0.000156675	5.94e-05	0.000224837	3.37e-05	0.000453101	2.33e-05	0.000324749	0.000383544	0.000219596	7.38e-05	5.24e-05	7.03e-05	0.000303578
2018FEB27_BEEF_4101.raw	246	4101	Wagyu	Tender	11.33	N/A	0.000146659	4.93e-05	0.000152591	6.02e-05	8.39e-05	7.85e-05	0.000100656	5.59e-05	4.58e-05	6.42e-05	9.66e-05	3.66e-05	9.25e-05	0.000117582	0.000141476	4.98e-05	0.000261462	0.000108009	0.000520164	6.14e-05	0.0006676	0.000111485	0.000450363	7.84e-05	0.00100607	0.000258188	0.000572539	7.19e-05	0.00022246	7.98e-05	0.000164067	6.27e-05	0.000241806	3.72e-05	0.000449856	3.31e-05	0.000531024	0.000421039	0.000244476	6.05e-05	8.46e-05	6.54e-05	0.000393668
2018FEB27_BEEF_4203.raw	45	4203	Low Choice	Tender	17.4	Angus	0.000120094	4.12e-05	0.000149144	5.32e-05	9.58e-05	5.89e-05	8.62e-05	4.5e-05	3.48e-05	5.19e-05	0.000154698	4.73e-05	6.01e-05	0.000110258	0.000105186	4.42e-05	0.000206279	8.13e-05	0.00044521	7.96e-05	0.000617649	8.99e-05	0.000420514	6.61e-05	0.000895194	0.000244568	0.000554603	8.06e-05	0.000271004	9.03e-05	0.000137909	5.72e-05	0.000262938	4.36e-05	0.00079874	3.53e-05	0.00040277	0.000352098	0.000222998	5.87e-05	5.73e-05	7.31e-05	0.000329682
2018FEB27_BEEF_4719.raw	12	4719	Select	Tender	18.3	Angus	0.000129179	6.01e-05	0.000145559	4.39e-05	0.000106621	7.36e-05	9.61e-05	7.09e-05	4.82e-05	7.21e-05	0.000148624	4.84e-05	0.000103658	0.000107134	0.000152983	5.84e-05	0.000238711	0.0001379	0.0004741	7.5e-05	0.000664346	0.000149373	0.00045716	8.23e-05	0.000857359	0.000253624	0.0005346	8.54e-05	0.000206165	7.47e-05	0.000215464	5.89e-05	0.00029315	4.13e-05	0.00055772	4.06e-05	0.000489863	0.00029273	0.000256592	5.28e-05	8.04e-05	7.6e-05	0.000332592
2018FEB27_BEEF_5203.raw	216	5203	Wagyu	Tender	9.39	N/A	0.000113188	6.3e-05	0.000161417	5.37e-05	8.76e-05	8.84e-05	8.49e-05	4.48e-05	3.64e-05	5.85e-05	8.13e-05	3.25e-05	8.55e-05	0.000135822	0.000108722	6.46e-05	0.000216663	8.4e-05	0.000387887	5.93e-05	0.000565407	9.35e-05	0.000350549	8.27e-05	0.000704554	0.000207706	0.000509995	0.000107284	0.000256412	8.27e-05	0.000152898	7.52e-05	0.000249695	6e-05	0.000600819	3.37e-05	0.000362195	0.000341288	0.000220713	6.02e-05	7.43e-05	7.48e-05	0.000297288
2018FEB27_BEEF_5281.raw	102	5281	Top Choice	Tender	14.43	Angus	0.000115411	5.46e-05	0.000132804	3.93e-05	7.93e-05	6.6e-05	8.97e-05	5.59e-05	3.9e-05	5.05e-05	0.000107021	3.35e-05	7.18e-05	9.99e-05	9.2e-05	3.36e-05	0.000152394	7.43e-05	0.000369913	5.24e-05	0.000482193	8.73e-05	0.000377969	6.64e-05	0.00064479	0.000206547	0.000475751	9.38e-05	0.000249583	7.84e-05	0.00014591	5.95e-05	0.000224344	4.7e-05	0.000548361	3.21e-05	0.000283527	0.000354538	0.000204307	7.84e-05	3.7e-05	7.29e-05	0.000256002
2018FEB27_BEEF_5495.raw	8	5495	Select	Tender	17.33	Angus	0.000123753	4.54e-05	0.00014428	4.43e-05	9.55e-05	5.81e-05	6.91e-05	3.99e-05	3.78e-05	4.47e-05	9.81e-05	3.43e-05	7.43e-05	9.42e-05	0.00012162	3.91e-05	0.000231503	8.5e-05	0.000500227	6.78e-05	0.000642519	7.67e-05	0.000453588	6.34e-05	0.000921343	0.000236159	0.000619149	7.8e-05	0.000256469	7.6e-05	0.000151826	5.14e-05	0.000273852	3.65e-05	0.000712217	2.65e-05	0.000460429	0.00038767	0.000212201	5.67e-05	5.33e-05	6.83e-05	0.000379467
2018FEB27_BEEF_5523.raw	7	5523	Select	Tender	19.11	Not Angus	0.000106844	3.87e-05	9.78e-05	3.58e-05	6.96e-05	5.88e-05	7.87e-05	4.34e-05	3.22e-05	5.07e-05	8.34e-05	2.91e-05	6.24e-05	0.000102886	0.000104739	4.12e-05	0.000176715	6.72e-05	0.000376834	4.43e-05	0.000564944	8.54e-05	0.000337416	5.7e-05	0.00070509	0.000210154	0.000450577	7.83e-05	0.000202552	8.03e-05	0.000156086	4.68e-05	0.000246895	3.75e-05	0.000628238	2.32e-05	0.000390126	0.000464909	0.000248001	4.93e-05	5.07e-05	5.64e-05	0.000332401
2018FEB27_BEEF_5602.raw	65	5602	Low Choice	Tender	18.31	Not Angus	0.000141926	5.78e-05	0.000160577	5.49e-05	0.000116761	7.32e-05	9.56e-05	6.02e-05	5.84e-05	5.45e-05	0.000112813	3.12e-05	7.8e-05	0.000135835	0.000117109	5.02e-05	0.000249836	0.000117078	0.000513784	7.79e-05	0.000650351	0.00011108	0.000469212	6.42e-05	0.000938097	0.000230439	0.000596594	8.91e-05	0.000251851	7.57e-05	0.000142885	8.16e-05	0.000304988	5e-05	0.000556456	4.3e-05	0.000497478	0.000345068	0.00026368	5.63e-05	7.6e-05	6.58e-05	0.000380052
2018FEB27_BEEF_5621.raw	133	5621	Prime	Tender	14.7	Not Angus	8.85e-05	3.38e-05	0.00010489	3.35e-05	5.06e-05	4.42e-05	6.15e-05	3.29e-05	1.79e-05	2.85e-05	0.000120248	1.77e-05	5.68e-05	7.92e-05	0.000119654	2.63e-05	0.000181417	4.55e-05	0.000364426	3.94e-05	0.000513803	6.04e-05	0.000297423	3.79e-05	0.000636989	0.000152116	0.000409537	5.98e-05	0.0001613	5.87e-05	0.000132387	3.64e-05	0.000236764	2.13e-05	0.000426735	1.66e-05	0.000394795	0.000349896	0.000236481	3.75e-05	3.48e-05	3.7e-05	0.000305217
2018FEB27_BEEF_5697.raw	276	5697	Grassfed	Tender	13.33	N/A	0.000130595	5.78e-05	0.000134406	5.64e-05	9.18e-05	7.6e-05	8.94e-05	5.62e-05	4.53e-05	6.21e-05	8.54e-05	4.1e-05	6.45e-05	0.000112711	9.6e-05	4.8e-05	0.000200119	0.000109196	0.000422621	7.29e-05	0.000597452	9.4e-05	0.000388396	8.06e-05	0.000715311	0.000226034	0.000513599	8.84e-05	0.000233344	8.33e-05	0.000166264	7.29e-05	0.000275574	3.67e-05	0.000538323	4e-05	0.000418341	0.00031757	0.000185115	6.53e-05	5.92e-05	6.46e-05	0.000309056
2018FEB27_BEEF_5868.raw	87	5868	Top Choice	Tender	16.42	Angus	0.000124315	5.46e-05	0.000157856	4.75e-05	9.98e-05	7.82e-05	8.62e-05	6.54e-05	5.09e-05	6.7e-05	0.000114719	4.11e-05	9.32e-05	0.000116889	0.000142151	5.01e-05	0.000241572	0.000106066	0.000528623	6.19e-05	0.000661082	0.000107356	0.000452038	8.44e-05	0.000918433	0.00026894	0.00059124	8.85e-05	0.000237996	8.85e-05	0.000186905	7.6e-05	0.000280449	4.42e-05	0.000604053	4.47e-05	0.000514182	0.000429124	0.000237922	7.41e-05	6.4e-05	7.11e-05	0.000407941
2018FEB27_BEEF_5894.raw	213	5894	Wagyu	Tender	14.88	N/A	0.000114078	7.05e-05	0.000174254	6.53e-05	0.00010037	6.27e-05	7.13e-05	4.35e-05	3.61e-05	4.69e-05	9.81e-05	5.15e-05	8.73e-05	0.000153598	0.000112981	5.59e-05	0.000229604	8.93e-05	0.000496821	6.44e-05	0.000627663	8.86e-05	0.00046821	6.79e-05	0.000846804	0.000300218	0.000615218	9.06e-05	0.000280735	0.000112831	0.00014378	5.93e-05	0.000262412	5e-05	0.000412628	3.73e-05	0.0003849	0.000366371	0.000196559	6.02e-05	5.81e-05	6.25e-05	0.000341157
2018FEB27_BEEF_5929.raw	185	5929	Dark Cutter	Tender	14.5	Angus	0.000152498	5.25e-05	0.000184491	5.46e-05	9.06e-05	8.52e-05	9.46e-05	4.99e-05	4.76e-05	7.51e-05	0.000174711	5.29e-05	8.17e-05	0.000131718	0.000121849	5.14e-05	0.00021716	0.000103385	0.000451964	7.37e-05	0.000616786	8.36e-05	0.000461786	8.37e-05	0.000818453	0.000257028	0.000596676	8.24e-05	0.000293837	9.21e-05	0.000161314	6.23e-05	0.000239624	5.58e-05	0.000558815	4.8e-05	0.000408828	0.000320434	0.000175131	5.16e-05	7.36e-05	8.25e-05	0.000293133
2018FEB27_BEEF_5989.raw	19	5989	Select	Tender	11.52	Angus	0.000128967	6.31e-05	0.000161417	4.64e-05	0.000113545	7.18e-05	6.9e-05	5.12e-05	4.43e-05	6.9e-05	0.000129881	3.4e-05	6.56e-05	0.000112314	0.000109316	4.14e-05	0.000220664	9.28e-05	0.000447686	6.71e-05	0.000608794	8.51e-05	0.000435626	6.91e-05	0.000769606	0.000278772	0.000577261	9.6e-05	0.000275487	8.13e-05	0.000162438	5.2e-05	0.000265528	4.96e-05	0.000573117	4.07e-05	0.000376582	0.000360965	0.000196232	6.68e-05	6.04e-05	7.81e-05	0.000313059
2018FEB27_BEEF_6025.raw	1	6025	Select	Tender	19.3	Angus	0.000126826	5.74e-05	0.000135735	4.2e-05	8.97e-05	7.15e-05	8.72e-05	3.75e-05	3.42e-05	5.37e-05	0.000284302	4.8e-05	6.58e-05	0.000100987	0.000106883	2.67e-05	0.000200918	8.24e-05	0.0004152	5.32e-05	0.000578388	9.96e-05	0.00038964	5.38e-05	0.000652375	0.00023217	0.000486052	0.000104811	0.000218091	8.4e-05	0.000166462	6.25e-05	0.000252186	4.23e-05	0.000854248	3.5e-05	0.000352655	0.000351574	0.000165825	5.81e-05	4.56e-05	8.16e-05	0.000291546
2018FEB27_BEEF_6064.raw	109	6064	Top Choice	Tender	12.71	Angus	0.00013237	6.5e-05	0.000145575	5.82e-05	0.000133144	7.62e-05	8.13e-05	6.42e-05	5.79e-05	6.3e-05	0.000110861	4.66e-05	9.19e-05	0.000117136	0.000127054	5.25e-05	0.00022959	0.000100861	0.000459809	6.7e-05	0.000637538	0.000106695	0.000371463	6.93e-05	0.000773531	0.000232308	0.000558272	8.79e-05	0.00025951	0.000110349	0.000146327	8.95e-05	0.000267072	4.68e-05	0.000698456	5.74e-05	0.000410001	0.00028274	0.000213084	6.52e-05	6.59e-05	8.95e-05	0.000308447
2018FEB27_BEEF_6127.raw	78	6127	Low Choice	Tender	13.55	Not Angus	0.000104843	4.87e-05	0.000123763	3.82e-05	7.72e-05	5.85e-05	8.09e-05	5.01e-05	3.17e-05	4.35e-05	7.93e-05	2.72e-05	7.13e-05	0.000130472	0.000111185	3.65e-05	0.000182752	9.39e-05	0.000423186	4.44e-05	0.000552731	0.000102208	0.000404484	6.52e-05	0.000655393	0.000177532	0.000494226	8.19e-05	0.000235439	6.16e-05	0.000137337	4.91e-05	0.000230807	2.96e-05	0.000617589	3.01e-05	0.000358612	0.000245593	0.000210674	4.28e-05	5.56e-05	6.15e-05	0.000290142
2018FEB27_BEEF_6186.raw	15	6186	Select	Tender	15.3	Angus	0.000141922	6.25e-05	0.000150741	5.72e-05	0.000106653	6.71e-05	8.56e-05	4.82e-05	5.05e-05	5.62e-05	0.000103029	3.71e-05	8.32e-05	0.000108157	0.000117945	4.92e-05	0.000206919	9.22e-05	0.000420226	9.63e-05	0.000584797	9.99e-05	0.000412869	7.21e-05	0.000764867	0.00030394	0.000492356	8.6e-05	0.000271959	0.000105954	0.000191243	6.21e-05	0.000254654	4.79e-05	0.000609756	3.33e-05	0.000376521	0.000453861	0.000215674	6.58e-05	5.94e-05	7.27e-05	0.000382446
2018FEB27_BEEF_6289.raw	104	6289	Top Choice	Tender	14.69	Angus	0.000121382	7.94e-05	0.000159151	6.3e-05	0.000120782	7.6e-05	8.81e-05	6.84e-05	4.65e-05	5.86e-05	0.000237403	6.22e-05	6.31e-05	0.0001231	0.000133811	7.21e-05	0.000222607	7.94e-05	0.000422008	7.6e-05	0.000593116	8.37e-05	0.000393927	8.24e-05	0.000749976	0.00022564	0.000541003	0.000104765	0.000260718	9.01e-05	0.000192104	7.32e-05	0.000273846	4.42e-05	0.000720044	4.13e-05	0.000371102	0.000448209	0.000209165	7.28e-05	6.18e-05	7.29e-05	0.000345571
2018FEB27_BEEF_6482.raw	286	6482	Grassfed	Tender	16.29	N/A	0.000132865	6.9e-05	0.000148314	6.01e-05	0.000100867	7.99e-05	9.92e-05	5.88e-05	3.55e-05	5.77e-05	0.000253715	4.13e-05	7.23e-05	0.000131441	0.000120997	5.02e-05	0.000208721	0.00011389	0.000405522	5.9e-05	0.00060202	9.06e-05	0.000460016	8.28e-05	0.000757149	0.000257189	0.000529085	9.17e-05	0.000248742	9.19e-05	0.000170166	6.6e-05	0.000295453	4.94e-05	0.00058282	3.6e-05	0.00040417	0.000373239	0.000226604	7.64e-05	5.07e-05	6.56e-05	0.000317481
2018FEB27_BEEF_6493.raw	220	6493	Wagyu	Tender	11.72	N/A	0.000123017	4.82e-05	0.000157684	6.25e-05	0.00010126	6.54e-05	9.79e-05	5.91e-05	3.31e-05	6.43e-05	9.61e-05	4.66e-05	8.66e-05	0.000128422	0.00011979	4.6e-05	0.000205655	9.68e-05	0.000458939	6.21e-05	0.000597087	9.23e-05	0.000378041	9.22e-05	0.000695969	0.000216723	0.000504662	9.52e-05	0.000255425	7.28e-05	0.000149404	7.13e-05	0.000269288	4.07e-05	0.00050129	4.18e-05	0.000413092	0.000285471	0.000217572	5.57e-05	7.49e-05	7.56e-05	0.000341339
2018FEB27_BEEF_6568.raw	84	6568	Low Choice	Tender	12.79	Angus	0.00012466	5.06e-05	0.000175537	4.48e-05	0.000100426	6.11e-05	8.42e-05	4.69e-05	4.61e-05	5.58e-05	0.000106671	3.31e-05	8.37e-05	9.84e-05	0.000132129	6.55e-05	0.000232523	9.26e-05	0.000448828	6.68e-05	0.000623943	9.31e-05	0.000418542	6.24e-05	0.000738321	0.000204481	0.000592027	8.11e-05	0.000245805	7.17e-05	0.000169122	5.89e-05	0.000272482	3.81e-05	0.000517318	3.84e-05	0.000411118	0.000274067	0.000232919	5.79e-05	6.64e-05	6.91e-05	0.000304871
2018FEB27_BEEF_6576.raw	223	6576	Wagyu	Tender	15.63	N/A	0.000124243	4.92e-05	0.000175964	8.91e-05	7.02e-05	7.11e-05	7.43e-05	6.93e-05	4.31e-05	6.35e-05	5.98e-05	5.28e-05	9.05e-05	0.000127213	0.000117258	6.3e-05	0.000198526	8.14e-05	0.000431913	6.42e-05	0.000572882	9.07e-05	0.000407697	7.05e-05	0.000736952	0.000282092	0.000513062	8.96e-05	0.000315717	0.000116592	0.000162199	6.48e-05	0.000210759	5.51e-05	0.000661262	5.84e-05	0.00029138	0.000512935	0.000191382	7.39e-05	6.98e-05	5.91e-05	0.000315507
2018FEB27_BEEF_6579.raw	279	6579	Grassfed	Tender	15.23	N/A	0.00015114	4.96e-05	0.000152923	4.01e-05	0.000105306	6.3e-05	8.06e-05	4.81e-05	3.95e-05	5.5e-05	5.79e-05	4.07e-05	8.89e-05	0.000134159	0.000112519	5.2e-05	0.000235186	9.65e-05	0.000467641	6.28e-05	0.000639902	8.76e-05	0.000452163	6.64e-05	0.000881615	0.000276733	0.000551183	7.9e-05	0.000280518	8.24e-05	0.000161086	6.32e-05	0.000281452	5.12e-05	0.000982253	3.25e-05	0.000428411	0.000346305	0.000205612	5.26e-05	6.99e-05	7.06e-05	0.000314786
2018FEB27_BEEF_7205.raw	141	7205	Prime	Tender	15.94	Angus	0.000129382	4.58e-05	0.000147122	4.13e-05	7.49e-05	7.01e-05	0.000115172	4.43e-05	3.41e-05	5.04e-05	0.000132774	2.88e-05	8.18e-05	0.000131751	0.000134254	4.47e-05	0.000231941	8.19e-05	0.000459712	4.89e-05	0.000667177	9.53e-05	0.000447211	5.78e-05	0.000850397	0.000258184	0.000571335	0.000101752	0.000275917	9.37e-05	0.000141246	6.28e-05	0.000257232	4.48e-05	0.000692271	2.32e-05	0.000470057	0.000431076	0.000216238	5.56e-05	5.49e-05	7.6e-05	0.000374732
2018FEB27_BEEF_7271.raw	62	7271	Low Choice	Tender	9.77	Angus	0.000108163	5.23e-05	0.000121391	5.16e-05	8.19e-05	7.31e-05	8.27e-05	4.17e-05	4.42e-05	5.9e-05	0.000115201	4.11e-05	7.46e-05	0.00010724	0.00011303	4.08e-05	0.000172675	6.32e-05	0.000419556	5.84e-05	0.000584939	7.44e-05	0.000410072	6.77e-05	0.000724777	0.00019455	0.000498847	9.52e-05	0.00023381	7.93e-05	0.00014	6.85e-05	0.000251934	3.52e-05	0.000414595	2.38e-05	0.000340922	0.000297071	0.000204337	5.63e-05	5.71e-05	6.79e-05	0.000276775
2018FEB27_BEEF_7326.raw	117	7326	Top Choice	Tender	13.89	Angus	0.000140253	6.95e-05	0.000157769	5.64e-05	0.000126138	6.97e-05	8.59e-05	6.27e-05	6.84e-05	6.63e-05	0.000121705	4.34e-05	0.000120224	0.000113762	0.000133942	6e-05	0.000262586	0.000115398	0.000508306	8.46e-05	0.00066172	0.000139835	0.00046367	9.19e-05	0.000834056	0.000230395	0.000601677	0.000106171	0.000241933	9.16e-05	0.000173343	6.92e-05	0.000297373	6.73e-05	0.000665166	4.32e-05	0.000465417	0.000257583	0.000247963	5.98e-05	9.32e-05	7.86e-05	0.00030251
2018FEB27_BEEF_7761.raw	251	7761	Wagyu	Tender	16.88	N/A	0.000114515	5.7e-05	0.000136724	6.63e-05	8.76e-05	7.5e-05	0.000104914	5.66e-05	3.75e-05	4.59e-05	8.57e-05	4.07e-05	4.47e-05	0.000105763	9.7e-05	4.72e-05	0.000198019	6.8e-05	0.000400362	6.3e-05	0.000573129	8.51e-05	0.000388198	7.43e-05	0.000730517	0.000228015	0.000470284	8.23e-05	0.00025402	0.000105572	0.000144783	5.82e-05	0.00022274	4.72e-05	0.000673336	5.12e-05	0.000315254	0.00037495	0.000178274	5.27e-05	4.36e-05	5.97e-05	0.000269375
2018FEB27_BEEF_7867.raw	241	7867	Wagyu	Tender	17.4	N/A	0.000125159	3.4e-05	0.000142534	5.37e-05	8.29e-05	6.17e-05	8.18e-05	6.95e-05	4.2e-05	6.11e-05	0.000101489	4.31e-05	6.8e-05	0.000102594	0.000129581	5.42e-05	0.000236088	9.71e-05	0.000494328	5.4e-05	0.000657541	0.000109172	0.000414353	7.42e-05	0.000918572	0.000214871	0.000583052	9.01e-05	0.000245099	7.97e-05	0.000168735	6.74e-05	0.000236627	4.44e-05	0.000478592	4.4e-05	0.000504852	0.000345351	0.000250546	5.03e-05	6.69e-05	7.1e-05	0.000361131
2018FEB27_BEEF_8032.raw	228	8032	Wagyu	Tender	15.85	N/A	0.000128989	5.66e-05	0.000154815	6.29e-05	6.8e-05	7.29e-05	8.78e-05	4.54e-05	2.97e-05	4.91e-05	7.29e-05	3.83e-05	8.07e-05	0.000138157	0.000122764	5.05e-05	0.000212154	8.32e-05	0.000419999	7.48e-05	0.000623575	8.74e-05	0.000405461	7.72e-05	0.000885524	0.000273667	0.000570853	8.04e-05	0.00029047	0.000104782	0.000146609	6.52e-05	0.00022876	4.8e-05	0.000531412	2.98e-05	0.00036776	0.000455904	0.000180415	5.82e-05	4.97e-05	7.07e-05	0.000333453
2018FEB27_BEEF_8487.raw	222	8487	Wagyu	Tender	17.28	N/A	0.000142254	6.36e-05	0.000143611	6.09e-05	8.8e-05	8.07e-05	8.86e-05	6.49e-05	4.62e-05	6.1e-05	0.000100148	4.95e-05	9.25e-05	0.000156379	0.000148898	7.12e-05	0.000207755	0.00011438	0.000463258	7.55e-05	0.000656065	0.000130465	0.000446266	9.65e-05	0.000870673	0.000277527	0.000539455	7.89e-05	0.000261578	0.000103181	0.000181841	5.4e-05	0.000237873	4.46e-05	0.000446946	6.13e-05	0.00040373	0.000339293	0.00018811	6.62e-05	7.95e-05	7.3e-05	0.000323661
2018FEB27_BEEF_8551.raw	194	8551	Dark Cutter	Tender	13.85	Angus	0.000130512	8.56e-05	0.00017726	6.12e-05	9.12e-05	9.24e-05	7.19e-05	5.13e-05	5.62e-05	7.41e-05	0.00014793	5.22e-05	8.87e-05	0.000123408	0.000134982	7.03e-05	0.000224172	0.000107324	0.000425769	6.87e-05	0.000583154	0.000109744	0.000426423	6.84e-05	0.000717836	0.000283592	0.000564325	0.000116404	0.000274719	8.95e-05	0.000155713	7.03e-05	0.000243366	5.28e-05	0.00073524	5.43e-05	0.000391761	0.000322257	0.000187555	6.65e-05	5.09e-05	9.08e-05	0.000302819
2018FEB27_BEEF_8561.raw	110	8561	Top Choice	Tender	10.68	Angus	0.000131592	6.18e-05	0.000158017	4.96e-05	9.26e-05	7.39e-05	7.98e-05	5.8e-05	4.37e-05	5.38e-05	8.98e-05	3.3e-05	8.44e-05	0.000130621	0.000114613	5.71e-05	0.000216196	0.000111035	0.000461962	6.11e-05	0.000605888	0.0001299	0.000442379	7.31e-05	0.000767526	0.000305101	0.000566431	9.42e-05	0.000256522	0.000112349	0.000178297	7.34e-05	0.00024548	5.64e-05	0.000655302	3.71e-05	0.000396345	0.000407564	0.000179729	5.02e-05	5.38e-05	7.96e-05	0.000308667
2018FEB27_BEEF_8601.raw	132	8601	Prime	Tender	11.79	Not Angus	0.000148692	5.12e-05	0.000163781	6.02e-05	9.66e-05	6.9e-05	8.96e-05	6.12e-05	4.51e-05	5.62e-05	0.000158464	4.63e-05	8.56e-05	0.000127968	0.000140414	6.11e-05	0.000268269	0.000117295	0.000497374	7.8e-05	0.000671632	0.000123862	0.000480858	0.00010187	0.000996254	0.000233938	0.000632716	6.05e-05	0.000244395	9.63e-05	0.000176569	7.29e-05	0.000239255	6.4e-05	0.000562106	3.97e-05	0.000484575	0.000418427	0.000254413	6.97e-05	8.19e-05	7.34e-05	0.000404254
2018FEB27_BEEF_8608.raw	260	8608	Grassfed	Tender	10.42	N/A	0.000121114	6.08e-05	0.000122963	5.33e-05	0.000104631	6.49e-05	8.81e-05	6.41e-05	5.29e-05	5.76e-05	6.67e-05	4.52e-05	9.32e-05	0.000134663	0.000124688	4.95e-05	0.000231871	0.000104485	0.000486081	5.65e-05	0.000635133	0.000107196	0.000434625	8.37e-05	0.000868079	0.000246557	0.000533724	8.01e-05	0.000239354	7.13e-05	0.000157268	7.66e-05	0.000274529	2.98e-05	0.000643922	4.44e-05	0.000479348	0.000309681	0.000245693	6.74e-05	6.57e-05	5.86e-05	0.00035741
2018FEB27_BEEF_8713.raw	285	8713	Grassfed	Tender	11.65	N/A	0.000130243	8.24e-05	0.000144514	7.42e-05	7.43e-05	8.28e-05	0.00010452	7.52e-05	5.61e-05	5.24e-05	0.000111387	4.49e-05	9.05e-05	0.000124402	0.000131738	6.51e-05	0.000236232	0.000100152	0.000399851	6.43e-05	0.000576795	0.000128348	0.000393413	0.000112112	0.000739939	0.000217503	0.000473711	9.63e-05	0.000227973	0.000134228	0.00022152	8.36e-05	0.000268533	6.22e-05	0.00115962	5.43e-05	0.000459968	0.000471174	0.000266195	8.53e-05	7.92e-05	8.61e-05	0.000290205
2018FEB27_BEEF_8787.raw	289	8787	Grassfed	Tender	11.02	N/A	0.000148011	6.73e-05	0.000156048	8.23e-05	0.000101377	6.9e-05	9.38e-05	7.17e-05	5.86e-05	6.69e-05	9.69e-05	6.61e-05	0.000100042	0.000136845	0.000156542	7.08e-05	0.000234392	8.25e-05	0.000469213	5.3e-05	0.000669817	9.61e-05	0.000368036	8.42e-05	0.000860251	0.000259321	0.000556205	8.94e-05	0.00032641	9.09e-05	0.000174396	8.15e-05	0.000309332	6.4e-05	0.000998502	4.61e-05	0.000448127	0.000345289	0.000226294	6.74e-05	9.01e-05	7.27e-05	0.000350249
2018FEB27_BEEF_8938.raw	186	8938	Dark Cutter	Tender	15.29	Angus	0.000129547	5.68e-05	0.000128276	5.05e-05	0.000105889	7.61e-05	7.84e-05	6.65e-05	3.23e-05	6.24e-05	5.6e-05	4.14e-05	8.62e-05	0.000127124	0.000141745	5.68e-05	0.000222694	0.00011308	0.000480126	6.91e-05	0.000637458	0.000111622	0.000443902	7.94e-05	0.000907004	0.000233465	0.000543752	8.36e-05	0.000254927	8.28e-05	0.00013084	5.6e-05	0.000273998	4.25e-05	0.000834057	3.15e-05	0.000412746	0.000324426	0.00020507	6.61e-05	6.88e-05	6.3e-05	0.000350525
2018FEB27_BEEF_8943.raw	293	8943	Grassfed	Tender	11.19	N/A	0.000125118	7.58e-05	0.000139095	7.43e-05	0.000102184	7.3e-05	9.84e-05	5.48e-05	4.53e-05	6.36e-05	9.56e-05	5.82e-05	9.11e-05	0.000127175	0.000135121	6.27e-05	0.000243741	0.000113139	0.000420405	8.76e-05	0.000595131	0.000117537	0.000388029	7e-05	0.000832425	0.000234051	0.000508634	8.7e-05	0.000247199	7.94e-05	0.000161646	7.22e-05	0.00027089	5.15e-05	0.000614808	4.63e-05	0.000452205	0.000302061	0.000224464	6.95e-05	8.03e-05	5.97e-05	0.000314172
2018FEB27_BEEF_9121.raw	275	9121	Grassfed	Tender	13.37	N/A	0.000124096	5.28e-05	0.000137723	3.88e-05	8.28e-05	7.23e-05	8.82e-05	5.32e-05	4.27e-05	5.48e-05	0.000108391	4.19e-05	6.33e-05	0.000115677	0.000121449	5.63e-05	0.000188812	9.26e-05	0.000400871	5.33e-05	0.000539929	0.000100052	0.000361472	7.2e-05	0.0006759	0.000205713	0.00045196	8.49e-05	0.000192637	9.61e-05	0.000143198	5.69e-05	0.000225924	3.92e-05	0.000758093	3.33e-05	0.000407673	0.000434873	0.000280202	6.71e-05	5.74e-05	6.4e-05	0.000309039
2018FEB27_BEEF_9137.raw	165	9137	Prime	Tender	14.04	Angus	0.000172388	6.73e-05	0.000176045	7.67e-05	0.000115947	0.000100467	8.55e-05	7.96e-05	6.15e-05	6.59e-05	0.000132151	6.48e-05	8.85e-05	0.000163039	0.000135975	7.08e-05	0.000261707	0.000123449	0.000461915	8.91e-05	0.000674819	0.000141063	0.000469058	9.77e-05	0.000905986	0.000314886	0.000654764	0.000115581	0.000301166	0.000114543	0.00020204	7.88e-05	0.000247016	8.31e-05	0.000610259	4.91e-05	0.000427008	0.000559374	0.000224416	7.76e-05	7.09e-05	9.1e-05	0.000406203
2018FEB27_BEEF_9542.raw	265	9542	Grassfed	Tender	16.39	N/A	0.000118518	5.1e-05	0.000147543	5.29e-05	9.36e-05	8.39e-05	9.11e-05	4.72e-05	4.1e-05	6.69e-05	9.69e-05	3.65e-05	8.37e-05	0.000145703	0.000126297	7.05e-05	0.00021734	0.000104033	0.000445968	6.05e-05	0.000645385	0.000118912	0.000389624	8.74e-05	0.000761145	0.000244785	0.000541379	7.1e-05	0.000246301	8.27e-05	0.000148668	7.7e-05	0.000265023	5.39e-05	0.00064441	4.49e-05	0.000448874	0.000363001	0.000183327	6.1e-05	6.85e-05	8e-05	0.000323552
2018FEB27_BEEF_9598.raw	270	9598	Grassfed	Tender	10.67	N/A	0.000119569	5.18e-05	0.000119065	6.89e-05	0.000118536	8.93e-05	8e-05	6.11e-05	5.47e-05	5.66e-05	6.91e-05	5.25e-05	8.63e-05	0.000139416	0.00011682	6.31e-05	0.000221331	9.61e-05	0.000436064	9.51e-05	0.000632501	0.000101417	0.000389881	6.89e-05	0.000805281	0.000235657	0.000545527	8.8e-05	0.000250621	8.88e-05	0.000171299	6.78e-05	0.000300359	3.82e-05	0.00071952	4.47e-05	0.000444983	0.00031763	0.00024287	6.49e-05	6.62e-05	6.16e-05	0.000307973
2018FEB28_BEEF_1309.raw	266	1309	Grassfed	Tender	15.12	N/A	0.000110169	5.93e-05	0.0001122	0.000148283	8.77e-05	0.000147128	6.42e-05	5.09e-05	3.38e-05	4.39e-05	6.42e-05	4.75e-05	8e-05	0.000161868	9.3e-05	4.01e-05	0.000225319	9.47e-05	0.000446393	5.75e-05	0.000613915	9.14e-05	0.000397465	6.08e-05	0.000702662	0.000239404	0.00052705	8.12e-05	0.000221158	9.39e-05	0.000144994	5.2e-05	0.000266582	4.88e-05	0.000712168	3.95e-05	0.000403289	0.000335615	0.000220205	4.88e-05	5.89e-05	4.95e-05	0.000318107
2018FEB28_BEEF_1978.raw	80	1978	Low Choice	Tender	12.3	Angus	0.000185839	7.73e-05	0.000132708	0.000147781	7.63e-05	0.00013344	9.78e-05	5.93e-05	3.92e-05	7.67e-05	0.000149895	5.12e-05	9.09e-05	0.000127003	8.13e-05	6.86e-05	0.000223159	0.000135167	0.000490248	7.9e-05	0.000648949	0.000147484	0.000513194	9.61e-05	0.000865663	0.000351934	0.000592599	0.000108967	0.000269692	0.000181141	0.000198089	8.78e-05	0.000227598	4.43e-05	0.000630718	4.23e-05	0.000464345	0.000705551	0.000257553	7.67e-05	7.59e-05	7e-05	0.000489577
2018FEB28_BEEF_2007.raw	94	2007	Top Choice	Tender	16.4	Angus	0.000141326	7.71e-05	0.000148478	0.000152082	7.66e-05	0.000133891	8.9e-05	4.28e-05	4.11e-05	6.17e-05	8.75e-05	4.72e-05	0.000102327	0.000110821	0.000139595	6e-05	0.000245943	0.000101326	0.000512217	6.2e-05	0.000722115	8.58e-05	0.000545123	8.34e-05	0.00107464	0.000351431	0.000671786	0.000116628	0.000212977	0.000163689	0.000161486	8.79e-05	0.000268887	5.4e-05	0.000477002	3.7e-05	0.000555283	0.000589013	0.000298378	5.73e-05	7.55e-05	5.71e-05	0.000432595
2018FEB28_BEEF_2064.raw	268	2064	Grassfed	Tender	16.46	N/A	0.000153684	6.76e-05	0.000189883	0.000105737	7.45e-05	9.99e-05	9.94e-05	4.28e-05	5.32e-05	5.17e-05	6.66e-05	3.83e-05	7.52e-05	9.37e-05	0.000118147	4.74e-05	0.000217855	8.41e-05	0.000520409	6.61e-05	0.000697114	9.37e-05	0.000515496	7.57e-05	0.000952479	0.0003347	0.000634977	0.000100646	0.000239107	0.000169057	0.000173223	7.86e-05	0.000280663	5.16e-05	0.000754349	2.72e-05	0.00047533	0.000695339	0.000329204	6.35e-05	7.89e-05	5.24e-05	0.000471302
2018FEB28_BEEF_2189.raw	258	2189	Grassfed	Tender	13.41	N/A	0.000117717	4.82e-05	0.000117614	9.62e-05	8.41e-05	0.000113259	4.69e-05	3.53e-05	3.65e-05	4.2e-05	8.86e-05	3.27e-05	6.89e-05	0.000121432	0.000121516	3.37e-05	0.000220705	8.47e-05	0.000428271	5.84e-05	0.000601421	8.98e-05	0.000382069	5.72e-05	0.000754765	0.000172814	0.000539659	7.32e-05	0.000237808	7.91e-05	0.000134124	4.47e-05	0.000260814	4.42e-05	0.000613282	2.85e-05	0.000379318	0.000289172	0.000204085	3.26e-05	5.06e-05	4e-05	0.000287623
2018FEB28_BEEF_2232.raw	100	2232	Top Choice	Tender	14.07	Angus	0.000114263	6.17e-05	0.000118542	0.000120399	0.000100808	0.000111061	5.06e-05	3.99e-05	4.42e-05	3.07e-05	7.4e-05	3.45e-05	9.39e-05	9.45e-05	0.000115577	4.26e-05	0.000237511	0.000134292	0.000488133	6.03e-05	0.000643685	0.000122197	0.000430346	3.91e-05	0.000695756	0.000163007	0.000572773	6.37e-05	0.000235523	0.000103121	0.000168214	5.97e-05	0.000278704	4.8e-05	0.000584092	3.56e-05	0.000448363	0.000209321	0.000204759	4.9e-05	5.02e-05	5.09e-05	0.000275136
2018FEB28_BEEF_2249.raw	4	2249	Select	Tender	13.99	Angus	0.000142327	5.2e-05	0.00013594	0.000133471	7.88e-05	0.00011885	9.57e-05	4.18e-05	4.47e-05	5.45e-05	9.79e-05	5.01e-05	9.09e-05	0.00012508	0.000119639	5.5e-05	0.000227298	9.96e-05	0.000479356	6.88e-05	0.000661718	0.000108831	0.000501959	9.04e-05	0.000857151	0.000350703	0.000557364	0.000116525	0.000231702	0.000160155	0.000166362	5.51e-05	0.000232438	5.22e-05	0.000787624	3.46e-05	0.000460112	0.000550435	0.000250261	5.63e-05	5.95e-05	6.79e-05	0.000399334
2018FEB28_BEEF_2569.raw	41	2569	Select	Tender	17.54	Angus	0.000133351	6.09e-05	0.000171196	0.00010712	8.34e-05	0.000107102	9.31e-05	4.8e-05	4.62e-05	4.73e-05	0.000125261	3.76e-05	8.61e-05	0.000100113	0.000106259	5.47e-05	0.000223463	8.57e-05	0.000441429	6.94e-05	0.0006193	8.91e-05	0.000448261	7.75e-05	0.000902583	0.000300808	0.000633744	9.08e-05	0.00025545	0.00015169	0.000192042	6.74e-05	0.000256597	5.46e-05	0.000691952	3.77e-05	0.000474559	0.000584498	0.000284952	6.2e-05	7.17e-05	7.91e-05	0.000422145
2018FEB28_BEEF_2677.raw	122	2677	Top Choice	Tender	18.35	Angus	0.000149992	5.56e-05	0.000176773	0.000143619	8.15e-05	0.00012306	9.3e-05	5.68e-05	3.76e-05	5.15e-05	0.000106402	3.96e-05	6.57e-05	0.000122893	0.000108308	4.91e-05	0.000217622	6.92e-05	0.000458441	6.77e-05	0.000617787	0.000109976	0.000471306	9.49e-05	0.000874582	0.000328739	0.000546184	9.48e-05	0.000223767	0.000218124	0.000179285	8.27e-05	0.000200543	5.84e-05	0.000681625	3.15e-05	0.000409752	0.000752646	0.000275012	6.58e-05	5.34e-05	6.7e-05	0.000457337
2018FEB28_BEEF_3195.raw	164	3195	Prime	Tender	13.4	Not Angus	0.000141915	5.65e-05	0.000168792	8.89e-05	8.4e-05	0.000110209	7.55e-05	4.98e-05	6.09e-05	4.79e-05	0.000116688	5.27e-05	7.07e-05	7.7e-05	0.000106819	5.27e-05	0.000246278	8.34e-05	0.000477327	6.29e-05	0.000625032	8.82e-05	0.000484527	7.8e-05	0.000884592	0.000261698	0.000566295	8.91e-05	0.000236342	0.000142189	0.000155336	6.95e-05	0.000236761	4.97e-05	0.000612055	3.87e-05	0.000484933	0.000529457	0.000276741	5.78e-05	5.88e-05	6.75e-05	0.000434871
2018FEB28_BEEF_3222.raw	254	3222	Grassfed	Tender	18.95	N/A	0.000165008	5.31e-05	0.000126422	7.76e-05	8.39e-05	9.37e-05	8.74e-05	5.91e-05	3.6e-05	4.08e-05	8.15e-05	4.3e-05	8.19e-05	0.000105909	0.000105899	4.4e-05	0.000230457	7.43e-05	0.000452884	7.28e-05	0.000659399	0.000115274	0.000434348	7.07e-05	0.000783239	0.000263345	0.00052506	9e-05	0.000193408	0.000123776	0.000135415	7.25e-05	0.000236994	5.9e-05	0.000586436	3.86e-05	0.00044228	0.000486893	0.000236078	5.72e-05	5.03e-05	6.24e-05	0.000377905
2018FEB28_BEEF_3279.raw	263	3279	Grassfed	Tender	11.05	N/A	0.000130615	4.5e-05	0.000135765	0.000126212	9.31e-05	0.000114605	8.44e-05	4.61e-05	4.07e-05	4.32e-05	6.95e-05	4.38e-05	9.57e-05	0.000120271	0.000136132	5.05e-05	0.000268752	7.56e-05	0.00049995	5.4e-05	0.000673433	8.95e-05	0.00047939	6.98e-05	0.000934252	0.000315226	0.000607317	8.79e-05	0.000192494	0.000153146	0.000168262	6.3e-05	0.000260907	3.24e-05	0.000591684	2.92e-05	0.000555678	0.000506423	0.000301685	5.18e-05	7.08e-05	5.95e-05	0.000434396
2018FEB28_BEEF_3391.raw	98	3391	Top Choice	Tender	19.61	Angus	0.000135998	6.64e-05	0.000149206	0.000210774	6.91e-05	0.000188698	7.86e-05	4.81e-05	3.85e-05	4.5e-05	8.64e-05	5.12e-05	7.98e-05	0.000100005	0.000116951	5.34e-05	0.000242786	6.75e-05	0.000465614	7.23e-05	0.000668954	9.54e-05	0.000442166	7.23e-05	0.000902787	0.000244336	0.000550462	7.65e-05	0.000213358	0.000189912	0.000189515	8.51e-05	0.000251481	6.21e-05	0.000558492	4.2e-05	0.000471982	0.000468203	0.000290137	5.9e-05	8.69e-05	6.07e-05	0.000407625
2018FEB28_BEEF_3396.raw	107	3396	Top Choice	Tender	12.75	Angus	0.000129447	3.99e-05	0.000137384	0.000138926	8.39e-05	0.00013665	4.95e-05	4.27e-05	3.54e-05	4.03e-05	0.000119731	3.56e-05	6.97e-05	9.46e-05	0.000109487	3.92e-05	0.000197709	9.76e-05	0.000422827	5.18e-05	0.000580361	8.92e-05	0.000412288	7.1e-05	0.000719087	0.000214611	0.000571085	7.49e-05	0.000213896	0.000105655	0.000133055	5.04e-05	0.00022813	4.57e-05	0.000506408	4.24e-05	0.000361697	0.000334084	0.000186249	4.72e-05	5.16e-05	6.03e-05	0.000283153
2018FEB28_BEEF_3516.raw	247	3516	Wagyu	Tender	16.76	N/A	0.000138631	5.57e-05	0.000138136	0.000207489	7.38e-05	0.000187491	7.64e-05	5.7e-05	3.74e-05	4.45e-05	6.64e-05	4.22e-05	0.000100182	0.000143029	0.000153146	5.74e-05	0.000238649	0.000106388	0.000444213	6.44e-05	0.00065383	0.000108135	0.000426325	8.07e-05	0.000880822	0.000279529	0.000510022	9.36e-05	0.000238098	0.000166913	0.000178893	7.14e-05	0.000246042	6.7e-05	0.000509635	3.92e-05	0.000515993	0.000438992	0.000338696	6.32e-05	9.02e-05	5.74e-05	0.000424758
2018FEB28_BEEF_3776.raw	53	3776	Low Choice	Tender	12.61	Angus	0.000120144	4.9e-05	0.000142414	0.000195426	6.83e-05	0.000188144	5.93e-05	3.85e-05	2.26e-05	4.62e-05	6.87e-05	3.04e-05	7.47e-05	8.65e-05	9.32e-05	4.08e-05	0.00022452	0.000100196	0.000472151	5.99e-05	0.000599187	9e-05	0.000458676	6.25e-05	0.000818192	0.000230907	0.000539045	5.86e-05	0.000177048	0.000138318	0.000141311	5.67e-05	0.000236516	5.73e-05	0.000488741	3.07e-05	0.000416447	0.000368173	0.000281073	4.47e-05	6.47e-05	4.63e-05	0.000408687
2018FEB28_BEEF_3788.raw	5	3788	Select	Tender	15.45	Angus	0.000146861	5.49e-05	0.000150411	0.000136666	7.87e-05	0.000130173	8.76e-05	5.72e-05	4.49e-05	5.07e-05	9.5e-05	6.02e-05	6.87e-05	0.000104033	0.000134053	5.2e-05	0.000211126	0.000103996	0.000452439	7.82e-05	0.000613289	0.000123443	0.000461761	8.5e-05	0.000802812	0.000277016	0.000578566	9.27e-05	0.000220017	0.00015027	0.000168382	7.61e-05	0.000222484	3.82e-05	0.000557683	3.87e-05	0.000416902	0.000494524	0.000248691	6.47e-05	7.2e-05	6.4e-05	0.000413187
2018FEB28_BEEF_3837.raw	145	3837	Prime	Tender	12.4	Angus	0.000167823	8.85e-05	0.000187643	0.000242526	9.37e-05	0.000219531	0.000108109	5.51e-05	4.59e-05	6.74e-05	8.67e-05	4.7e-05	8.52e-05	0.000125812	0.000110289	5.73e-05	0.00023593	9.34e-05	0.000501766	6.57e-05	0.000680381	9.34e-05	0.000568897	7.91e-05	0.00105565	0.000438624	0.000625923	0.000118665	0.0002334	0.000293883	0.000223076	0.000103236	0.000235483	9.83e-05	0.000552735	5.58e-05	0.000505682	0.000925803	0.000340259	9.29e-05	8.99e-05	6.52e-05	0.000492838
2018FEB28_BEEF_3850.raw	237	3850	Wagyu	Tender	12.12	N/A	0.000146392	4.96e-05	0.00017311	0.000170535	7.56e-05	0.000154915	8.95e-05	5.26e-05	2.59e-05	4.15e-05	7.59e-05	5.05e-05	8.59e-05	0.000124591	0.000125378	4.75e-05	0.000247397	9.79e-05	0.00053592	5.8e-05	0.000710404	8.22e-05	0.00055581	7.87e-05	0.00111272	0.000352638	0.000672555	0.000110878	0.000212788	0.000227356	0.000219928	7.82e-05	0.000268621	6.46e-05	0.000565675	4.31e-05	0.000577879	0.000710072	0.000272992	5.83e-05	7.24e-05	5.75e-05	0.000481363
2018FEB28_BEEF_3882.raw	239	3882	Wagyu	Tender	14.72	N/A	0.000115444	6.29e-05	0.000126533	0.000163142	7.3e-05	0.000153591	5.97e-05	5.38e-05	3.89e-05	5.81e-05	5.67e-05	4.54e-05	7.98e-05	0.000146884	0.000133823	4.68e-05	0.000233427	0.000115207	0.000444509	4.99e-05	0.000604967	0.00010839	0.000430939	8.31e-05	0.00071306	0.000248367	0.000580614	8.41e-05	0.000213767	0.000103117	0.000156561	6.38e-05	0.000217957	6.25e-05	0.000648532	5.52e-05	0.000428166	0.000404319	0.000223308	6.91e-05	6.19e-05	5.36e-05	0.000315391
2018FEB28_BEEF_3899.raw	249	3899	Wagyu	Tender	13.55	N/A	0.000129667	3.72e-05	0.00012975	7.29e-05	7.24e-05	8.26e-05	8.28e-05	4.68e-05	3.38e-05	4.44e-05	6.1e-05	2.68e-05	6.68e-05	8.94e-05	9.82e-05	3.38e-05	0.00023275	6.64e-05	0.000407288	4.93e-05	0.000610877	9.33e-05	0.000399145	6.39e-05	0.000776439	0.000244866	0.000535345	9.11e-05	0.000251173	0.000110063	0.000121906	5.98e-05	0.000230749	4.35e-05	0.000764403	3.11e-05	0.000403349	0.000407208	0.000240003	4.49e-05	5.29e-05	5.28e-05	0.000343424
2018FEB28_BEEF_3985.raw	160	3985	Prime	Tender	14	Angus	0.000156856	9.29e-05	0.00026399	0.000183688	9.14e-05	0.000186395	8.07e-05	5.37e-05	4.23e-05	5.28e-05	0.000137687	5.79e-05	6.81e-05	8.87e-05	0.000129346	4.64e-05	0.000237183	9.96e-05	0.000463471	7.9e-05	0.000605495	0.000132736	0.00049277	9.53e-05	0.000814614	0.000442389	0.000597899	0.000117785	0.000232263	0.00019327	0.000140769	8.53e-05	0.000212898	8.27e-05	0.000515237	5.54e-05	0.000449207	0.000531555	0.0002799	8.23e-05	5.49e-05	6.83e-05	0.000366402
2018FEB28_BEEF_4020.raw	154	4020	Prime	Tender	11.98	Not Angus	0.000156839	8.07e-05	0.00017031	0.000253364	7.25e-05	0.000216129	9.9e-05	4.78e-05	4.78e-05	5.85e-05	8.3e-05	5.72e-05	8.5e-05	0.000115287	9.14e-05	4.55e-05	0.000227011	8.48e-05	0.000458263	6.98e-05	0.000660775	9.99e-05	0.0005053	8.74e-05	0.000942606	0.000370088	0.000616074	0.00012915	0.000224907	0.000252137	0.000234319	9.22e-05	0.000257132	7.46e-05	0.00062624	5.29e-05	0.000481644	0.000733631	0.00028016	6.85e-05	7.65e-05	7.04e-05	0.00039645
2018FEB28_BEEF_4098.raw	116	4098	Top Choice	Tender	11.81	Not Angus	0.000113771	6.83e-05	0.000141766	0.000180842	0.000102067	0.000157583	5.56e-05	6.67e-05	4.51e-05	5.18e-05	0.000138857	5.17e-05	7.69e-05	0.000117487	0.000126779	3.91e-05	0.000216629	6.95e-05	0.000436902	4.94e-05	0.000576988	9.14e-05	0.000367378	7.78e-05	0.000693381	0.0002256	0.000538907	8.05e-05	0.000263777	0.000138793	0.000160443	8.02e-05	0.000252719	6.59e-05	0.000761151	5.62e-05	0.000321178	0.000377655	0.000189384	7.18e-05	7.46e-05	8.71e-05	0.000256996
2018FEB28_BEEF_4187.raw	69	4187	Low Choice	Tender	13.56	Not Angus	0.000159619	6.76e-05	0.000193111	0.000105589	9.21e-05	0.000104271	8.71e-05	5.58e-05	4.06e-05	5.51e-05	0.000142857	4.62e-05	7.74e-05	0.000119601	0.000113965	5.39e-05	0.000243363	8.52e-05	0.000503997	6.59e-05	0.000683471	0.000110401	0.000565668	8.23e-05	0.000864369	0.000285461	0.000628083	0.000103339	0.000265121	0.000150995	0.00016258	8.45e-05	0.000253854	4.3e-05	0.000799394	3.97e-05	0.000448366	0.000547481	0.000269461	8.26e-05	4.79e-05	5.99e-05	0.000415435
2018FEB28_BEEF_4471.raw	142	4471	Prime	Tender	12.33	Angus	0.000146184	5.55e-05	0.000187186	0.000119616	8.69e-05	0.000104076	8.73e-05	4.65e-05	4.25e-05	6.61e-05	6.96e-05	3.82e-05	8.23e-05	0.000100091	0.000116817	4.99e-05	0.000234617	8.97e-05	0.000497765	5.84e-05	0.000660917	7.35e-05	0.000464722	7.93e-05	0.00100276	0.000264891	0.000600445	0.000106387	0.000226229	0.000126937	0.000166245	7.65e-05	0.0002305	5.17e-05	0.000496412	3.97e-05	0.000486447	0.000524805	0.000283895	6.23e-05	6.23e-05	4.96e-05	0.000407807
2018FEB28_BEEF_4650.raw	166	4650	Prime	Tender	15.88	Angus	8.25e-05	3.88e-05	0.000105882	7.53e-05	7.81e-05	6.86e-05	5.27e-05	2.93e-05	3.35e-05	3.3e-05	8.67e-05	2.69e-05	6.82e-05	7.6e-05	0.000110618	2.99e-05	0.00023661	0.000126417	0.000408854	5.19e-05	0.000578052	0.00012039	0.00030577	4.63e-05	0.000627944	0.000111703	0.000503043	5.63e-05	0.000211664	6.54e-05	0.000151441	4.52e-05	0.000254724	4.24e-05	0.000324412	3.09e-05	0.000395661	0.000123794	0.000199315	3.23e-05	4.67e-05	3.47e-05	0.000246286
2018FEB28_BEEF_4706.raw	161	4706	Prime	Tender	19.79	Angus	0.000148231	4.91e-05	0.000134007	0.000124246	7.37e-05	0.00012823	7.45e-05	4.39e-05	3.89e-05	4.05e-05	7.94e-05	3e-05	0.00011394	7.57e-05	0.000134942	3.34e-05	0.000250115	7.99e-05	0.000506628	7.5e-05	0.00067396	8.33e-05	0.000465501	6.79e-05	0.0010059	0.000304206	0.00056288	0.000103242	0.000188222	0.000154078	0.000167309	7.56e-05	0.000268446	5.13e-05	0.000491748	3.46e-05	0.000608439	0.000520183	0.000364416	4.99e-05	9.03e-05	4.78e-05	0.000467196
2018FEB28_BEEF_4983.raw	21	4983	Select	Tender	13.79	Angus	0.000136462	7e-05	0.00015143	0.000210017	5.77e-05	0.000190009	7.53e-05	4.96e-05	3.46e-05	5.14e-05	5.73e-05	4.28e-05	6.98e-05	0.000109083	9.23e-05	4.31e-05	0.000212468	0.000108398	0.000432118	6.24e-05	0.000609136	0.000112412	0.000437847	7.61e-05	0.00079808	0.000354691	0.000576655	0.000111515	0.000184351	0.000213439	0.000177121	6.7e-05	0.000228098	5.55e-05	0.000422711	4.45e-05	0.000439062	0.000591979	0.000312427	7.6e-05	4.88e-05	5.99e-05	0.000376037
2018FEB28_BEEF_4999.raw	146	4999	Prime	Tender	14.67	Angus	0.00015796	3.46e-05	0.000146996	0.000126775	8.16e-05	0.000120843	7.33e-05	5.9e-05	4.38e-05	3.96e-05	9.36e-05	4.22e-05	8.65e-05	0.000100837	0.000118438	4.81e-05	0.000234162	7.82e-05	0.00049967	6.24e-05	0.00066878	7.6e-05	0.000558026	7.46e-05	0.00100614	0.000325175	0.000634372	9.99e-05	0.000218722	0.000174499	0.000162735	7.31e-05	0.000231495	6.68e-05	0.00062303	4.43e-05	0.000509547	0.000674773	0.000300503	5.76e-05	5.62e-05	3.79e-05	0.000453154
2018FEB28_BEEF_5040.raw	59	5040	Low Choice	Tender	17.74	Angus	0.000149161	5.23e-05	0.000186635	0.00010663	8.94e-05	0.000103555	9.54e-05	5.71e-05	3.56e-05	3.91e-05	8.44e-05	3.67e-05	8.33e-05	0.000112431	9.36e-05	4.37e-05	0.000202023	9.93e-05	0.000494616	7.71e-05	0.00063734	9.67e-05	0.00047108	8.18e-05	0.000805896	0.000293357	0.000561901	0.000105406	0.000227156	0.000161412	0.000144648	5.77e-05	0.000221595	4.45e-05	0.000709984	3.97e-05	0.000426484	0.000581596	0.000242007	7.42e-05	6.2e-05	5.75e-05	0.000442401
2018FEB28_BEEF_5133.raw	173	5133	Dark Cutter	Tender	15.31	Not Angus	0.000110237	4.07e-05	0.000123422	6.74e-05	6.2e-05	9.02e-05	7.32e-05	4.3e-05	3.94e-05	3.94e-05	5.92e-05	2.89e-05	6.11e-05	9.32e-05	0.000107868	3.04e-05	0.00023605	7.78e-05	0.000400323	5.61e-05	0.000569037	9.03e-05	0.000354654	7.39e-05	0.000728129	0.000225088	0.000450984	7.77e-05	0.00018367	0.000111116	0.000127899	4.88e-05	0.000222448	4.07e-05	0.000547459	3.55e-05	0.000431056	0.000338489	0.000245364	5.07e-05	5.56e-05	4.38e-05	0.000323837
2018FEB28_BEEF_5181.raw	157	5181	Prime	Tender	13.1	Angus	0.000124344	5.29e-05	0.000130242	0.000116349	7.52e-05	0.000101569	7.71e-05	6.17e-05	3.46e-05	3.49e-05	5.89e-05	4.55e-05	7.29e-05	9.6e-05	0.000126557	4.26e-05	0.000244298	7.74e-05	0.000517515	6.18e-05	0.000684191	7.92e-05	0.000472769	8.45e-05	0.0010027	0.00031865	0.00060184	9.56e-05	0.000197366	0.000148129	0.000152514	5.42e-05	0.000275208	5.01e-05	0.000540309	3.81e-05	0.000536946	0.000501956	0.000294008	5.58e-05	7.34e-05	6.37e-05	0.00042608
2018FEB28_BEEF_5363.raw	72	5363	Low Choice	Tender	19.68	Angus	0.000133506	5.63e-05	0.000178338	8.08e-05	6.56e-05	9.59e-05	7.57e-05	4.61e-05	3.43e-05	5.02e-05	8.03e-05	3.67e-05	5.77e-05	0.000105871	9.47e-05	4.42e-05	0.000216802	7.82e-05	0.000420456	5e-05	0.00061589	0.000102922	0.000434893	6.46e-05	0.000803213	0.000275918	0.000555606	9.33e-05	0.000216726	0.000141906	0.000139465	5.99e-05	0.00022846	5.14e-05	0.000713125	4.33e-05	0.000393726	0.000488638	0.000253835	5.91e-05	5.9e-05	6.36e-05	0.000378976
2018FEB28_BEEF_5540.raw	54	5540	Low Choice	Tender	13.15	Angus	0.00016099	5.75e-05	0.000175803	0.000105595	9.67e-05	0.000120623	0.000102213	6.55e-05	3.64e-05	6.98e-05	7.38e-05	4.68e-05	6.82e-05	0.000128635	0.000113366	3.87e-05	0.000227603	9.67e-05	0.000458879	6.89e-05	0.000605919	0.000117365	0.000469909	9.92e-05	0.000762734	0.000299309	0.000554186	0.000117773	0.000248002	0.000156749	0.000156025	6.41e-05	0.000226265	5.86e-05	0.000886391	4.16e-05	0.000401171	0.000555676	0.000243436	7.37e-05	4.67e-05	6.42e-05	0.000358201
2018FEB28_BEEF_5613.raw	88	5613	Top Choice	Tender	19.87	Angus	0.000150302	4.53e-05	0.00016363	0.000104147	8.48e-05	9.59e-05	8.82e-05	4.66e-05	3.68e-05	5.19e-05	6.55e-05	3.89e-05	7.47e-05	0.000114656	0.000125086	4.45e-05	0.000245023	9.22e-05	0.000510549	5.54e-05	0.000672602	0.000111639	0.000522299	8.27e-05	0.000887964	0.000292351	0.000677265	8.79e-05	0.000249693	0.000141234	0.000161121	7.91e-05	0.000214192	4.3e-05	0.000594539	3.07e-05	0.000487616	0.000566324	0.000293591	6.42e-05	5.97e-05	7.4e-05	0.000411386
2018FEB28_BEEF_5753.raw	51	5753	Low Choice	Tender	11.52	Not Angus	0.000120721	8.44e-05	0.000136954	0.000227531	9.06e-05	0.000251708	6.65e-05	6.87e-05	5.26e-05	5.95e-05	6.67e-05	5.1e-05	8.08e-05	0.000106892	0.000130837	5.64e-05	0.00024288	0.000101491	0.000485942	7.45e-05	0.000628465	0.000114573	0.000425974	7.92e-05	0.000696708	0.000221572	0.000535522	9.06e-05	0.00024091	0.00012786	0.000119082	7.26e-05	0.00022831	6.86e-05	0.000430544	4.91e-05	0.000375468	0.000368942	0.000229815	6.19e-05	6.27e-05	5.59e-05	0.000323122
2018FEB28_BEEF_5757.raw	134	5757	Prime	Tender	9.86	Angus	0.000126233	4e-05	0.000156169	7.86e-05	5.93e-05	8.67e-05	9.24e-05	5.41e-05	3.26e-05	4.46e-05	8.54e-05	3.06e-05	5.17e-05	0.000117818	8.87e-05	3.42e-05	0.000181276	8.1e-05	0.000407272	6.75e-05	0.000530268	0.000105131	0.00038651	6.93e-05	0.000669685	0.000251862	0.000514849	8.39e-05	0.000237304	0.000140503	0.000133659	6.16e-05	0.000189333	3.72e-05	0.000577469	2.78e-05	0.000336905	0.000475161	0.000197441	4.76e-05	4.59e-05	6.26e-05	0.000317851
2018FEB28_BEEF_5830.raw	10	5830	Select	Tender	17.12	Angus	0.000120062	5.66e-05	0.000122404	0.000181121	6e-05	0.000189804	6.53e-05	3.47e-05	2.91e-05	3.64e-05	0.000164184	4.49e-05	8.56e-05	8.69e-05	0.000153245	4.81e-05	0.000268752	0.00023395	0.000504329	5.42e-05	0.000731029	0.000173599	0.000481864	6.72e-05	0.000930082	0.000250116	0.000627609	7.39e-05	0.000181133	0.00012832	0.000184756	7.26e-05	0.000254902	5.5e-05	0.000489026	3.87e-05	0.00053682	0.000388293	0.000304602	5.58e-05	8.38e-05	5.08e-05	0.00041989
2018FEB28_BEEF_5854.raw	46	5854	Low Choice	Tender	15.95	Angus	0.000112838	4.95e-05	0.000132282	9.76e-05	0.000101989	9.83e-05	7.12e-05	5.63e-05	4.06e-05	3.63e-05	0.000106163	3.93e-05	7.26e-05	0.000117463	0.000122658	4.77e-05	0.000236398	0.000165455	0.000489426	5.9e-05	0.000620522	0.000150823	0.000384184	4.39e-05	0.000660886	0.000142732	0.000599378	6.77e-05	0.000189035	0.000102774	0.000166805	4.48e-05	0.000333273	4.63e-05	0.000476332	4.75e-05	0.000435896	0.000168632	0.000245569	4.33e-05	5.95e-05	5.59e-05	0.000265387
2018FEB28_BEEF_5876.raw	152	5876	Prime	Tender	13.76	Angus	0.000125201	3.96e-05	0.000128702	8.96e-05	6.15e-05	8.46e-05	6.8e-05	3.3e-05	2.81e-05	4.64e-05	4.84e-05	4.5e-05	9.58e-05	7.12e-05	0.000145164	4.46e-05	0.000293411	8.33e-05	0.000540033	5.15e-05	0.000664896	8.23e-05	0.000475071	5.78e-05	0.00104788	0.000264372	0.00061336	7.15e-05	0.000183189	0.000115296	0.000145644	4.77e-05	0.000253111	3.91e-05	0.000413058	3.38e-05	0.000573489	0.000364611	0.000327884	4.21e-05	8.35e-05	4.57e-05	0.000410655
2018FEB28_BEEF_5897.raw	71	5897	Low Choice	Tender	11.61	Angus	0.000178257	6.01e-05	0.000165013	0.000143788	8.34e-05	0.000137852	0.000102366	4.23e-05	5.39e-05	4.48e-05	0.000114398	4.33e-05	9.34e-05	9.02e-05	0.000158368	4.32e-05	0.000246369	7.62e-05	0.000539112	6.59e-05	0.000730538	8.87e-05	0.000561229	8.81e-05	0.00109197	0.000397426	0.000650874	0.000101278	0.000239521	0.00022081	0.000196884	9.52e-05	0.000255132	6.35e-05	0.000598498	3.37e-05	0.000561084	0.00087611	0.000337317	7.25e-05	7.34e-05	5.55e-05	0.000510807
2018FEB28_BEEF_5923.raw	153	5923	Prime	Tender	16.67	Angus	0.000159975	6.5e-05	0.00016771	0.000197931	8e-05	0.00018101	8.32e-05	5.46e-05	3.43e-05	4.21e-05	8.34e-05	4.89e-05	8.85e-05	0.000121751	0.000113662	5.24e-05	0.000244989	9.72e-05	0.000505117	7.58e-05	0.00065877	8.87e-05	0.000530514	8.57e-05	0.000961689	0.000370459	0.000656794	0.000110299	0.000264763	0.00024906	0.000222797	8.01e-05	0.000231477	7.7e-05	0.000549358	5.05e-05	0.000506583	0.000806957	0.000305274	6.51e-05	7.22e-05	6.11e-05	0.000446344
2018FEB28_BEEF_5996.raw	197	5996	Dark Cutter	Tender	17.45	Angus	7.6e-05	3.66e-05	8.62e-05	6.15e-05	6.28e-05	6.63e-05	4.49e-05	3.19e-05	3.13e-05	3.55e-05	4.38e-05	3.24e-05	7.55e-05	8.4e-05	0.000118015	3.7e-05	0.000220172	7.7e-05	0.000381552	3.67e-05	0.000469041	7.71e-05	0.000286582	4.11e-05	0.000572912	8.87e-05	0.000480221	3.43e-05	0.000187324	5.56e-05	0.000204306	2.92e-05	0.000218827	2.66e-05	0.000328544	2.67e-05	0.000374899	0.000108877	0.000223341	3.58e-05	5.81e-05	3.62e-05	0.000240276
2018FEB28_BEEF_6041.raw	217	6041	Wagyu	Tender	14.35	N/A	0.000105269	4.65e-05	0.000126477	0.000113965	8.13e-05	0.000113028	5.64e-05	5.1e-05	4.65e-05	4.53e-05	6.44e-05	3.71e-05	6.04e-05	0.000131756	0.000127217	4.63e-05	0.000208582	0.000105035	0.000396088	4.51e-05	0.000548997	8.03e-05	0.000332423	6.31e-05	0.000641695	0.000177507	0.000463163	6.48e-05	0.000225064	7.48e-05	0.000129862	4.54e-05	0.00021228	3.11e-05	0.000555001	4.92e-05	0.00033591	0.000257653	0.000181581	4.67e-05	5.73e-05	5.48e-05	0.000283332
2018FEB28_BEEF_6067.raw	64	6067	Low Choice	Tender	17.32	Angus	0.000151579	4.86e-05	0.000153905	0.000203531	8.02e-05	0.000172642	0.000102523	5.93e-05	4.76e-05	5.09e-05	6.64e-05	5.47e-05	7.82e-05	0.000105711	0.00010085	5.03e-05	0.000232682	7.78e-05	0.000471801	6.32e-05	0.00065111	8.4e-05	0.000484496	8.99e-05	0.000948771	0.000361253	0.000629964	0.000125284	0.000212893	0.000259519	0.000210929	8.12e-05	0.00026493	6.66e-05	0.000738602	6.53e-05	0.00048758	0.000819917	0.000307592	6.01e-05	6.22e-05	5.91e-05	0.000472877
2018FEB28_BEEF_6208.raw	99	6208	Top Choice	Tender	9.37	Angus	0.000130268	4.12e-05	0.000157079	0.000101446	9.65e-05	0.000108064	8.49e-05	3.54e-05	4.63e-05	4.4e-05	6.35e-05	3.07e-05	6.57e-05	0.000110772	0.000102928	3.74e-05	0.000230374	8.37e-05	0.000462297	5.23e-05	0.000648965	8.75e-05	0.00045894	6.75e-05	0.000843238	0.000294948	0.000558958	8.95e-05	0.000196837	0.000141867	0.00014375	7.5e-05	0.000255186	4.59e-05	0.000535526	2.81e-05	0.000457599	0.000489248	0.000266057	5.26e-05	4.6e-05	5.6e-05	0.000374513
2018FEB28_BEEF_6229.raw	231	6229	Wagyu	Tender	17.33	N/A	0.000137131	5.04e-05	0.000135121	0.000101869	6.63e-05	0.000116092	7.68e-05	3.7e-05	3.33e-05	4.15e-05	5.43e-05	3.98e-05	8.2e-05	0.000100922	0.000103061	3.48e-05	0.00020561	7.41e-05	0.000420231	6.81e-05	0.000564948	9.47e-05	0.000400792	7.64e-05	0.000757397	0.000242704	0.00050709	9.47e-05	0.000195151	0.000145497	0.000136522	6.63e-05	0.000227085	3.81e-05	0.000524961	2.66e-05	0.00039808	0.000404489	0.000247231	5.44e-05	6.02e-05	5.33e-05	0.000342968
2018FEB28_BEEF_6256.raw	288	6256	Grassfed	Tender	10.87	N/A	0.0001295	4.11e-05	0.000141161	0.00014676	6.99e-05	0.000134002	8.39e-05	6.59e-05	5.42e-05	6.62e-05	0.000101699	6.31e-05	6.9e-05	0.000123441	0.000125861	5.98e-05	0.00023362	0.000133224	0.000453122	5.79e-05	0.000613704	0.000134141	0.000382622	7.24e-05	0.000718482	0.000286331	0.000475874	0.000101095	0.000193255	0.000144623	0.000166265	7.27e-05	0.000276834	5.21e-05	0.000629627	4.29e-05	0.000458062	0.000452527	0.000304184	7.09e-05	9.11e-05	5.8e-05	0.000393777
2018FEB28_BEEF_6345.raw	33	6345	Select	Tender	14.47	Angus	0.000111224	4.89e-05	0.000130049	0.000172462	6.2e-05	0.000166889	5.02e-05	3.33e-05	2.32e-05	3.1e-05	5.99e-05	2.55e-05	7.41e-05	7.46e-05	0.000112904	2.7e-05	0.00024302	9.6e-05	0.000475342	4.32e-05	0.000695778	8.94e-05	0.000444076	4.92e-05	0.000871673	0.000202465	0.000601345	5.54e-05	0.000189756	0.000114847	0.000147451	4.19e-05	0.0002371	4.29e-05	0.00035393	2.94e-05	0.000450343	0.000341737	0.000250856	3.34e-05	4.92e-05	4.83e-05	0.000341922
2018FEB28_BEEF_6536.raw	16	6536	Select	Tender	11.26	Angus	0.000146299	4.45e-05	0.000173363	9.44e-05	6.72e-05	0.000114248	8.49e-05	5.09e-05	3.95e-05	5.75e-05	0.000101737	4.42e-05	5.99e-05	0.00012606	0.000106546	4.25e-05	0.000224406	9.34e-05	0.000434781	5.98e-05	0.000641238	0.0001038	0.0004496	6.91e-05	0.000754209	0.000278315	0.000610895	9.87e-05	0.000224632	0.000154119	0.000147718	7.02e-05	0.000202118	5.83e-05	0.000510488	3.55e-05	0.000398479	0.000516961	0.000269493	7.03e-05	6.02e-05	7.58e-05	0.000359835
2018FEB28_BEEF_6587.raw	93	6587	Top Choice	Tender	12.16	Angus	0.000166415	5.11e-05	0.000206997	0.000104845	9.21e-05	0.000120606	0.000111478	5.85e-05	4.08e-05	5.18e-05	0.000107651	4.71e-05	7.27e-05	0.000111774	9.4e-05	6.19e-05	0.000209742	9.24e-05	0.000480713	9.4e-05	0.000684071	0.000108766	0.000487217	8.32e-05	0.000867197	0.000325106	0.000647332	8.9e-05	0.000262854	0.000198744	0.000189083	8.86e-05	0.000249238	6.45e-05	0.000590092	3.75e-05	0.000518249	0.000743773	0.000317363	8.68e-05	7.68e-05	8.45e-05	0.000443725
2018FEB28_BEEF_6704.raw	137	6704	Prime	Tender	11.33	Angus	0.000131993	5.42e-05	0.000197507	9.1e-05	6.92e-05	0.000106468	7.93e-05	4.74e-05	3.09e-05	4.19e-05	0.000140343	4.6e-05	8.02e-05	0.00012617	0.000112022	3.52e-05	0.00022288	0.000120203	0.000464947	5.35e-05	0.000635181	0.000125413	0.00047065	6.61e-05	0.000848068	0.000287302	0.00059434	9.73e-05	0.000236738	0.000131338	0.000148272	5.98e-05	0.000260489	4.46e-05	0.00060405	3.06e-05	0.00047368	0.000457307	0.000281442	5.78e-05	5.11e-05	6.42e-05	0.000430719
2018FEB28_BEEF_6744.raw	207	6744	Dark Cutter	Tender	14.08	Angus	0.000110277	5.98e-05	0.000103207	0.000227693	7.28e-05	0.000218245	5.23e-05	5.86e-05	5.65e-05	6.87e-05	8.45e-05	4.49e-05	7.9e-05	7.75e-05	9.07e-05	4.1e-05	0.000235231	6.52e-05	0.000427199	5.84e-05	0.000642202	8.99e-05	0.000378168	6.81e-05	0.000855445	0.000195437	0.000450245	7e-05	0.000236568	0.000151828	0.000120125	5.87e-05	0.000217059	6.03e-05	0.000670747	4.55e-05	0.000363688	0.00039635	0.000197062	5.26e-05	4.59e-05	4.95e-05	0.000326035
2018FEB28_BEEF_6762.raw	282	6762	Grassfed	Tender	12.76	N/A	0.000113672	5.17e-05	0.000111862	0.000105746	9.17e-05	0.000105202	6.11e-05	4.81e-05	4.38e-05	4.07e-05	3.77e-05	3.7e-05	7.77e-05	0.000114492	9.96e-05	4.22e-05	0.000249661	0.00010358	0.000424323	4.87e-05	0.00061479	8.49e-05	0.00034418	6.54e-05	0.000802814	0.00018679	0.000533748	7.13e-05	0.000229686	7.75e-05	0.000146606	3.87e-05	0.000248591	5.18e-05	0.000493713	3.83e-05	0.000427366	0.000304972	0.00023324	6.2e-05	6.11e-05	4.88e-05	0.000304405
2018FEB28_BEEF_6878.raw	212	6878	Wagyu	Tender	14.71	N/A	0.000122336	5.74e-05	0.000164335	9.1e-05	6.88e-05	0.000105214	8.07e-05	4.48e-05	4.54e-05	4.85e-05	5.22e-05	3.59e-05	5.56e-05	0.000117301	0.00010922	6.19e-05	0.000202297	9.61e-05	0.000376092	6.87e-05	0.000575502	0.00010711	0.000388556	7.77e-05	0.000681192	0.000274564	0.000490578	9.03e-05	0.000230598	0.000170121	0.000138778	6.92e-05	0.000209099	5.18e-05	0.00067521	3.06e-05	0.000391376	0.000483726	0.00022613	6.58e-05	5.51e-05	6.91e-05	0.000353179
2018FEB28_BEEF_6956.raw	138	6956	Prime	Tender	15.64	Angus	0.000171863	5.05e-05	0.000193189	0.000127842	9.23e-05	0.000113314	0.000103025	5.27e-05	3.65e-05	5.6e-05	8.01e-05	5e-05	7.5e-05	0.000133334	0.000135417	6.63e-05	0.000235436	9.35e-05	0.000494246	5.57e-05	0.000663284	9.21e-05	0.000520924	9.02e-05	0.00094363	0.000322006	0.000631552	9.88e-05	0.00024484	0.000153754	0.000169798	8.18e-05	0.000238526	5.25e-05	0.000759691	3.09e-05	0.000481878	0.000623343	0.000270004	5.91e-05	5.57e-05	6.5e-05	0.000427934
2018FEB28_BEEF_7243.raw	148	7243	Prime	Tender	16.69	Angus	0.000164577	7.12e-05	0.000189851	0.000113729	9.47e-05	0.000121812	8.77e-05	6.4e-05	4.8e-05	5.66e-05	7.74e-05	5.21e-05	8.17e-05	0.000108194	0.000114987	4.37e-05	0.000239854	7.95e-05	0.000465967	7.58e-05	0.000622012	8.92e-05	0.000493615	9.48e-05	0.000847158	0.000307747	0.000596882	9.05e-05	0.000254205	0.000173638	0.000169295	6.37e-05	0.000216289	5.44e-05	0.00064622	5.24e-05	0.000400307	0.000751903	0.00026939	8.38e-05	5.58e-05	6.81e-05	0.000428048
2018FEB28_BEEF_7294.raw	292	7294	Grassfed	Tender	16.2	N/A	0.000130765	5.09e-05	0.000133392	0.000111949	8.64e-05	0.000121513	9.99e-05	4.55e-05	4.48e-05	5.16e-05	6.52e-05	4.17e-05	8.47e-05	0.000111242	0.000112371	4.56e-05	0.000218597	9.92e-05	0.000474799	5.91e-05	0.000656185	8.96e-05	0.000475551	8.04e-05	0.000860161	0.000329875	0.000572868	9.22e-05	0.000226996	0.000150456	0.000130572	6.76e-05	0.000219535	5.29e-05	0.00066127	4.23e-05	0.000423797	0.000531989	0.000229338	4.91e-05	5.68e-05	6.6e-05	0.000383687
2018FEB28_BEEF_7328.raw	168	7328	Prime	Tender	12.46	Angus	0.000133584	5.55e-05	0.000126162	0.000118294	6.9e-05	0.000110419	6.54e-05	3.66e-05	2.75e-05	3.74e-05	6.91e-05	3.53e-05	7.29e-05	0.000102717	8.55e-05	3.91e-05	0.000220296	9.13e-05	0.000443265	6.72e-05	0.000647903	9.47e-05	0.000446801	6.67e-05	0.000821943	0.000280249	0.000565881	7.82e-05	0.000225616	0.000151127	0.000143307	6.34e-05	0.000255849	4.4e-05	0.00049681	2.87e-05	0.000398466	0.000457569	0.00024066	4.63e-05	4.65e-05	5.74e-05	0.000377362
2018FEB28_BEEF_7421.raw	76	7421	Low Choice	Tender	16.48	Angus	0.000180356	5.4e-05	0.000174365	0.000166061	7.86e-05	0.00014767	0.000103096	4.08e-05	4.54e-05	7.38e-05	0.000126496	4.56e-05	7.32e-05	0.000111601	0.0001049	5.75e-05	0.00020137	8.74e-05	0.000451505	6.36e-05	0.000681581	0.000122514	0.000494507	9.23e-05	0.000871085	0.00035878	0.000560775	0.000108498	0.00025532	0.000190214	0.000191207	7.38e-05	0.000248968	6.75e-05	0.000512308	4.44e-05	0.000415618	0.000643613	0.000248555	6.84e-05	5.48e-05	6.26e-05	0.000367284
2018FEB28_BEEF_7480.raw	226	7480	Wagyu	Tender	10.45	N/A	0.000105416	5.45e-05	0.000137394	0.000109604	7e-05	0.000108878	7.11e-05	4.64e-05	4.49e-05	4.25e-05	4.48e-05	3.19e-05	8.61e-05	0.000112742	0.000112693	5.06e-05	0.000247692	9.72e-05	0.000466414	6.36e-05	0.000603631	9.45e-05	0.000442719	6.88e-05	0.00073712	0.000282377	0.000557788	7.95e-05	0.000183201	0.000103529	0.000118464	6.07e-05	0.000256856	5.42e-05	0.000473997	2.86e-05	0.000441591	0.000305281	0.000265238	6.7e-05	6.69e-05	4.67e-05	0.000331772
2018FEB28_BEEF_7483.raw	130	7483	Prime	Tender	13.9	Not Angus	0.000129813	5.38e-05	0.00019295	8.61e-05	6.65e-05	0.00010061	8.18e-05	4.83e-05	3.8e-05	3.67e-05	8.86e-05	2.81e-05	6.84e-05	0.000109838	0.000106307	3.69e-05	0.000207342	9.37e-05	0.000443663	5.45e-05	0.000613035	0.000106924	0.000430281	8.22e-05	0.000757531	0.000261259	0.000555313	0.00010306	0.000221183	0.000141595	0.000118167	5.53e-05	0.000219352	4.81e-05	0.000601997	3.25e-05	0.000415095	0.00041384	0.000243282	6.21e-05	5.18e-05	6.14e-05	0.000338475
2018FEB28_BEEF_7545.raw	57	7545	Low Choice	Tender	11.34	Angus	0.000153191	4.21e-05	0.00016262	8.49e-05	7.3e-05	9.13e-05	9.01e-05	5.1e-05	3.35e-05	4.59e-05	7.92e-05	2.86e-05	6.41e-05	0.000115792	0.000109073	2.78e-05	0.000216006	7.37e-05	0.000451724	5.51e-05	0.000623998	8.63e-05	0.000467817	7.76e-05	0.000868419	0.000277268	0.000573782	8.15e-05	0.000217908	0.00014173	0.000131221	6.02e-05	0.000223229	4.04e-05	0.000677277	2.9e-05	0.000449858	0.000552455	0.000260649	4.82e-05	5.33e-05	6.06e-05	0.000402967
2018FEB28_BEEF_7750.raw	17	7750	Select	Tender	18.01	Angus	0.000146976	4.6e-05	0.000172936	0.000102584	7.76e-05	0.00010452	8.4e-05	5.05e-05	4.61e-05	5.69e-05	8.4e-05	4.4e-05	9.1e-05	0.000119017	9.63e-05	5.13e-05	0.000195218	8.61e-05	0.000435452	6.46e-05	0.000624323	9.17e-05	0.000444863	6.68e-05	0.000805358	0.00030072	0.000563313	9.93e-05	0.000252176	0.000147163	0.000128607	6.05e-05	0.000229877	5.24e-05	0.000601731	4.04e-05	0.000410735	0.000482951	0.000241778	5.92e-05	6.01e-05	7.23e-05	0.000364604
2018FEB28_BEEF_7772.raw	20	7772	Select	Tender	16.43	Not Angus	0.000126357	5.24e-05	0.000194176	0.000113169	7.81e-05	0.000109411	9.4e-05	5.85e-05	4.1e-05	5.9e-05	9.42e-05	4.99e-05	7.82e-05	0.000106982	0.000107149	3.95e-05	0.000215857	0.000108815	0.000443423	5.41e-05	0.000635101	0.000103214	0.000437751	8.13e-05	0.000712809	0.000298582	0.00054767	8.85e-05	0.00021145	0.000153016	0.000149242	7.14e-05	0.00023109	3.7e-05	0.000519556	3.94e-05	0.000455909	0.000437625	0.000290056	6.84e-05	6.24e-05	8.09e-05	0.000373177
2018FEB28_BEEF_7785.raw	259	7785	Grassfed	Tender	10.82	N/A	0.000147202	7.16e-05	0.000147812	9.6e-05	7.75e-05	0.000105825	7.9e-05	6.22e-05	4.41e-05	5.44e-05	9.96e-05	3.89e-05	5.95e-05	0.000124471	9.07e-05	3.71e-05	0.000193747	9.65e-05	0.000404491	7.35e-05	0.000587497	0.00012487	0.000418208	9.21e-05	0.00069267	0.000260053	0.000467254	0.000117868	0.000238035	0.000147608	0.000143083	6.58e-05	0.00020302	5.41e-05	0.000758349	4.46e-05	0.000382795	0.000493467	0.000200617	7.33e-05	5.63e-05	6.32e-05	0.000378335
2018FEB28_BEEF_7796.raw	162	7796	Prime	Tender	16.5	Angus	0.000166605	6.23e-05	0.000194486	0.00011106	8.81e-05	0.00010928	8.68e-05	6.47e-05	5.03e-05	5.49e-05	0.000169361	4.75e-05	9.9e-05	0.000154315	0.000127224	6.07e-05	0.000259558	0.000104092	0.000514184	7.28e-05	0.000697998	0.000118763	0.000487635	9.72e-05	0.000957601	0.000326764	0.00064518	9.87e-05	0.000275761	0.000163928	0.000166494	8.55e-05	0.000274973	5.1e-05	0.000771671	4.3e-05	0.000506659	0.000625462	0.000272527	6.75e-05	6.1e-05	7.48e-05	0.000469164
2018FEB28_BEEF_8003.raw	123	8003	Top Choice	Tender	18.38	Angus	0.000159853	7.47e-05	0.000164362	0.00010359	0.000104594	0.000127652	8.63e-05	6.75e-05	4.18e-05	7.03e-05	7.91e-05	4.86e-05	8.83e-05	0.00013282	0.000157616	5.3e-05	0.000251615	8.83e-05	0.000522848	7.31e-05	0.000720809	9.31e-05	0.000496567	8.93e-05	0.00105425	0.000343678	0.000583968	0.000103	0.000243915	0.000169183	0.000176956	8.3e-05	0.000266553	6.23e-05	0.000516583	4.22e-05	0.00051539	0.000576625	0.000278906	6.21e-05	7.45e-05	8.32e-05	0.000428242
2018FEB28_BEEF_8082.raw	9	8082	Select	Tender	10.82	Not Angus	0.000136501	6.7e-05	0.000164385	9.46e-05	8.14e-05	0.000120495	9.61e-05	5.92e-05	4.63e-05	7.05e-05	0.000107764	4.01e-05	8.94e-05	0.000151053	0.000114344	6.18e-05	0.000213482	0.000104969	0.000459822	6.88e-05	0.000587062	0.000100301	0.000384058	8.68e-05	0.000769785	0.000277981	0.000546099	0.000111569	0.000217206	0.000132598	0.000169942	8.71e-05	0.000229139	4.35e-05	0.00072703	3.64e-05	0.000435026	0.000517648	0.000248471	6.21e-05	5.73e-05	7.78e-05	0.000368572
2018FEB28_BEEF_8087.raw	252	8087	Wagyu	Tender	12.44	N/A	0.000141412	4.57e-05	0.000195723	6.87e-05	8.33e-05	9.41e-05	8.31e-05	5.85e-05	3.09e-05	4.98e-05	0.000105288	3.75e-05	9.15e-05	0.000133244	0.000121555	5.36e-05	0.000260359	0.000126848	0.000483972	7.91e-05	0.000653912	0.000119067	0.000445969	7.55e-05	0.000777744	0.000255891	0.000605476	9.17e-05	0.000227615	0.000122828	0.000136255	5.85e-05	0.000247958	4.85e-05	0.000651664	3.44e-05	0.000496917	0.000435879	0.000291299	7.03e-05	6.17e-05	6.86e-05	0.000416116
2018FEB28_BEEF_8204.raw	178	8204	Dark Cutter	Tender	15.28	Not Angus	0.000149826	6.56e-05	0.000134683	0.000111643	7.06e-05	0.000127389	7.43e-05	5.72e-05	4.37e-05	5.52e-05	0.000102519	4.05e-05	8.15e-05	0.000129102	0.000105268	4.67e-05	0.000215992	9.28e-05	0.000477431	7.01e-05	0.0006655	9.58e-05	0.00049197	8.48e-05	0.000892227	0.000321915	0.000577085	0.000105588	0.00021401	0.000166034	0.000179139	7.37e-05	0.000241039	5.77e-05	0.000546861	4.07e-05	0.000463642	0.000708219	0.000294575	7.61e-05	6.86e-05	5.04e-05	0.000406877
2018FEB28_BEEF_8279.raw	273	8279	Grassfed	Tender	17.57	N/A	0.000107016	4.46e-05	0.000113588	0.000144559	8.14e-05	0.000132011	4.46e-05	3.18e-05	2.97e-05	2.88e-05	3.1e-05	2.86e-05	6.73e-05	0.000102103	0.000118696	3.82e-05	0.000253298	9.03e-05	0.00047998	4.19e-05	0.000651026	7.44e-05	0.000410369	5.5e-05	0.000969998	0.000175957	0.00061266	4.88e-05	0.000213936	0.00010174	0.00017043	3.83e-05	0.000242295	4.76e-05	0.000368709	2.08e-05	0.000493518	0.000304603	0.000254684	4.26e-05	5.26e-05	3.08e-05	0.000372823
2018FEB28_BEEF_8496.raw	79	8496	Low Choice	Tender	10.82	Angus	0.000135216	3.86e-05	0.000141361	0.000106683	7.12e-05	9.04e-05	0.000108362	4.84e-05	4.5e-05	5.02e-05	9.77e-05	4.95e-05	7.95e-05	0.000111761	0.000102268	4.67e-05	0.000199137	7.19e-05	0.000395182	6.34e-05	0.000559692	0.000106312	0.000419675	7.7e-05	0.000695661	0.000266796	0.000508252	9.06e-05	0.000235461	0.00014615	0.000160302	6.36e-05	0.00019541	3.53e-05	0.000685384	3e-05	0.000328796	0.000506387	0.000202236	5.66e-05	4.8e-05	6.58e-05	0.000346421
2018FEB28_BEEF_9093.raw	6	9093	Select	Tender	15.05	Angus	0.000168485	5.42e-05	0.000180113	0.000139922	7.52e-05	0.000115707	8.8e-05	5.95e-05	4.18e-05	5.75e-05	9.09e-05	3.61e-05	8.44e-05	0.000127035	0.000108205	5.23e-05	0.000243184	9.2e-05	0.000488031	8.65e-05	0.000725827	9.4e-05	0.000525449	9.99e-05	0.000842862	0.000342654	0.000629395	0.00010929	0.000269315	0.000198994	0.000183828	7.61e-05	0.000231036	4.9e-05	0.000761905	3.98e-05	0.000418666	0.000785329	0.000268401	6.58e-05	5.79e-05	6.28e-05	0.000442931
2018FEB28_BEEF_9286.raw	44	9286	Low Choice	Tender	18.21	Angus	0.000105826	5.38e-05	0.000150095	7.86e-05	7.76e-05	9.46e-05	8.89e-05	6.21e-05	4.22e-05	4.97e-05	8.61e-05	3.71e-05	9.22e-05	8.29e-05	0.000112456	4.88e-05	0.000224202	8.31e-05	0.00046039	5.03e-05	0.000593274	8.66e-05	0.000427923	6.31e-05	0.000785839	0.000208818	0.000544871	8.94e-05	0.000217682	0.000117475	0.000151445	6.42e-05	0.00027875	4.71e-05	0.000481928	2.48e-05	0.000413065	0.000367638	0.000256201	6.47e-05	6.19e-05	5.57e-05	0.000348928
2018FEB28_BEEF_9435.raw	261	9435	Grassfed	Tender	8.55	N/A	0.000160169	6.44e-05	0.000176182	0.000150232	8.55e-05	0.000123387	0.00010099	4.97e-05	4.75e-05	5.2e-05	9.7e-05	5.41e-05	6.14e-05	0.000132285	0.000119219	4.86e-05	0.000224238	9.69e-05	0.00047109	6.71e-05	0.000723924	0.000103331	0.000518614	8.61e-05	0.000997158	0.000380975	0.000590604	9.06e-05	0.000254947	0.000184387	0.000142628	8e-05	0.000260255	5.94e-05	0.000556768	3.88e-05	0.000499262	0.000735169	0.000293305	6.3e-05	7.39e-05	7e-05	0.000446481
2018FEB28_BEEF_9583.raw	149	9583	Prime	Tender	15.09	Angus	0.00016962	6.96e-05	0.000162786	0.000273466	8.08e-05	0.000259503	9.46e-05	6.04e-05	4.13e-05	6.31e-05	9.83e-05	5.76e-05	8.65e-05	9.99e-05	0.000119429	5.48e-05	0.000248297	9.28e-05	0.000492165	6.96e-05	0.000694394	9.17e-05	0.000522344	7.24e-05	0.00101098	0.000326458	0.000630744	9.43e-05	0.000228674	0.000221626	0.000174679	9.21e-05	0.000283486	7.72e-05	0.000663452	5.06e-05	0.000533454	0.00052868	0.0003572	6.67e-05	8e-05	7.09e-05	0.000491627
2018FEB28_BEEF_9835.raw	271	9835	Grassfed	Tender	12.87	N/A	0.000154317	6.95e-05	0.000153169	0.000232768	7.98e-05	0.000220039	9.39e-05	7.19e-05	5.48e-05	5.55e-05	6.41e-05	4.06e-05	7.79e-05	0.000142818	0.00011995	4.7e-05	0.000244497	8.98e-05	0.000453195	6.4e-05	0.000641144	0.000104227	0.000478508	8.73e-05	0.000899918	0.000357853	0.000541032	0.000122569	0.000224998	0.000259292	0.000239352	9.05e-05	0.00025449	6.93e-05	0.000606329	6.02e-05	0.000512244	0.000802847	0.000322177	5.99e-05	6.37e-05	6.04e-05	0.000463207
2018FEB28_BEEF_9866.raw	267	9866	Grassfed	Tender	13.29	N/A	0.000160012	8.54e-05	0.000160868	0.000111388	8.62e-05	0.00011628	9.7e-05	5.48e-05	4.65e-05	5.39e-05	9.31e-05	4.49e-05	8.19e-05	0.000135176	0.000114708	5.44e-05	0.000233389	0.000104768	0.000464339	7.71e-05	0.000687163	0.000106368	0.000467479	9.21e-05	0.000831216	0.000284336	0.00055811	0.000100417	0.00025524	0.000153836	0.000148265	8.68e-05	0.000244167	6.57e-05	0.000922996	4.39e-05	0.000395506	0.000573654	0.000226602	5.73e-05	6.45e-05	6.86e-05	0.00037563
2018MAR_1_Beer_3680.raw	77	3680	Low Choice	Tender	13	Not Angus	7.85e-05	6.55e-05	6.5e-05	6.4e-05	6.58e-05	5.64e-05	3.65e-05	5.42e-05	5.29e-05	5.1e-05	5.59e-05	6.19e-05	7.68e-05	6.68e-05	7.44e-05	6.86e-05	8.26e-05	6.28e-05	0.000127611	8.18e-05	0.000137806	7.03e-05	0.000124416	7.02e-05	0.000219569	8.49e-05	0.000170954	6.25e-05	6.35e-05	8.49e-05	9.59e-05	6.24e-05	0.0001079	7.34e-05	0.000171424	5.81e-05	0.00023794	9.44e-05	0.000168052	6.72e-05	4.9e-05	5.24e-05	0.000211167
2018FEB20_BEEF_1921.raw	155	1921	Prime	Tough	21.85	Angus	7.92e-05	4.9e-05	9.68e-05	3.83e-05	6.23e-05	5.23e-05	3.91e-05	5.85e-05	3.59e-05	4.63e-05	5.97e-05	3.57e-05	6.98e-05	9.53e-05	9.39e-05	3.88e-05	0.000156588	5.77e-05	0.000334254	6.63e-05	0.000461264	7.57e-05	0.000316718	6.16e-05	0.000523696	0.000233463	0.000402107	5.75e-05	0.000238736	8.94e-05	0.000125414	4.5e-05	0.000165701	4.94e-05	0.00056831	4.36e-05	0.000229471	0.000287951	0.000141095	6.04e-05	4.24e-05	6.79e-05	0.000217818
2018FEB20_BEEF_4918.raw	196	4918	Dark Cutter	Tough	22.97	Not Angus	6.03e-05	4.97e-05	8.62e-05	7.31e-05	6.01e-05	6.28e-05	6.36e-05	6.81e-05	4.38e-05	5.28e-05	7.09e-05	4e-05	7.74e-05	8.46e-05	0.000111116	6.03e-05	0.000178122	8.26e-05	0.000350736	7.5e-05	0.000461171	0.00012872	0.000354089	6.93e-05	0.000518432	0.000171222	0.000378143	5.65e-05	0.000208432	8.09e-05	0.000115351	4.16e-05	0.000198571	4.83e-05	0.000369662	4.13e-05	0.000302941	0.000182386	0.000153298	4.55e-05	5.3e-05	4.73e-05	0.000251188
2018FEB20_BEEF_6122.raw	83	6122	Low Choice	Tough	23.48	Angus	0.000118501	4.69e-05	0.000123669	6.46e-05	8.2e-05	6.86e-05	6.87e-05	6.41e-05	5.15e-05	8.13e-05	0.000153397	5.76e-05	0.000100647	0.000126785	0.000108496	5.8e-05	0.000163403	8.19e-05	0.000331443	7.91e-05	0.000413399	9.76e-05	0.000318495	7.9e-05	0.000497234	0.000241299	0.000448092	7.12e-05	0.000299032	9.59e-05	0.000143129	8.44e-05	0.000217324	4.61e-05	0.000432621	6e-05	0.000243106	0.000263872	0.000158405	8.27e-05	7.21e-05	7.26e-05	0.000224941
2018FEB20_BEEF_6270.raw	2	6270	Select	Tough	20.65	Not Angus	8.37e-05	4.72e-05	0.000107851	4.16e-05	6.66e-05	5.63e-05	4.88e-05	5.11e-05	3.76e-05	5.07e-05	0.000107922	3.18e-05	8.13e-05	9.29e-05	0.000123117	5.77e-05	0.000187658	6.52e-05	0.000366445	7.48e-05	0.000481878	9.05e-05	0.00035501	7.04e-05	0.000534412	0.000266312	0.000415419	6.18e-05	0.000244897	8.27e-05	0.000143801	4.71e-05	0.000211689	5.75e-05	0.000460281	3.4e-05	0.000238076	0.000285427	0.000153013	6.83e-05	5.03e-05	6.38e-05	0.000216814
2018FEB20_BEEF_6597.raw	28	6597	Select	Tough	22.5	Not Angus	7.62e-05	6.52e-05	0.000117192	6.07e-05	5.53e-05	6.96e-05	4.94e-05	3.67e-05	4.27e-05	5.52e-05	6.9e-05	4.5e-05	8.51e-05	0.000109538	7.02e-05	5.61e-05	0.000157073	8.38e-05	0.000374468	7.93e-05	0.000452909	8.47e-05	0.000355914	6.81e-05	0.000508699	0.000326891	0.000443365	6.16e-05	0.000252152	9.93e-05	0.000146643	5.49e-05	0.000190737	5.18e-05	0.000560839	3.62e-05	0.000242633	0.000357478	0.000146489	6.64e-05	5.18e-05	7.98e-05	0.000218983
2018FEB20_BEEF_7032.raw	60	7032	Low Choice	Tough	26.33	Angus	7.17e-05	3.73e-05	0.000101051	4.55e-05	5.13e-05	5.63e-05	3.69e-05	3.78e-05	4.52e-05	3.64e-05	0.000122274	4.54e-05	6.42e-05	8.5e-05	8.46e-05	4.74e-05	0.00016035	5.8e-05	0.000314712	6.56e-05	0.000445015	6.91e-05	0.000296351	5.66e-05	0.000465151	0.000289839	0.000410521	6.31e-05	0.00022408	8.82e-05	0.00011954	4.59e-05	0.000177111	3.23e-05	0.000399389	2.71e-05	0.00023168	0.000333215	0.000143987	5.7e-05	4.54e-05	7.14e-05	0.00019321
2018FEB20_BEEF_7089.raw	73	7089	Low Choice	Tough	20.25	Angus	8.21e-05	5.18e-05	0.00010289	5.98e-05	7.87e-05	6.72e-05	6.81e-05	6.95e-05	5.01e-05	5.99e-05	8.68e-05	5.8e-05	7.5e-05	9.25e-05	0.000101617	7.39e-05	0.000166207	6.52e-05	0.000339456	8.48e-05	0.000495415	9.25e-05	0.000342341	6.94e-05	0.000440822	0.000269427	0.000381892	6.77e-05	0.000225595	0.000108483	0.000146066	5.53e-05	0.000169405	6.32e-05	0.000544796	4.85e-05	0.000238394	0.000326823	0.000154681	7.87e-05	4.92e-05	9.13e-05	0.000202838
2018FEB20_BEEF_7229.raw	120	7229	Top Choice	Tough	32.54	Angus	9.53e-05	5.84e-05	9.62e-05	5.97e-05	8.45e-05	5.47e-05	5.59e-05	7.19e-05	5.63e-05	5.73e-05	9.56e-05	4.2e-05	0.000107073	0.000139693	0.000115962	5.49e-05	0.000165431	8.35e-05	0.000394986	8.91e-05	0.000473486	0.000117369	0.000357984	7.49e-05	0.000546751	0.00030445	0.000437146	7.53e-05	0.00025593	0.000103163	0.000130348	6.35e-05	0.000230413	5.47e-05	0.000716028	4.18e-05	0.000304551	0.000300881	0.000148388	7.79e-05	5.73e-05	6.8e-05	0.000253902
2018FEB20_BEEF_7231.raw	200	7231	Dark Cutter	Tough	28.51	Angus	9.52e-05	4.86e-05	7.75e-05	6.88e-05	6.33e-05	7.23e-05	6.16e-05	7.34e-05	4.08e-05	7.2e-05	8.86e-05	4.91e-05	6.79e-05	0.000109036	0.000110848	4.97e-05	0.000167615	9.44e-05	0.000368794	7.84e-05	0.000422385	0.000120066	0.000314683	8.26e-05	0.000530458	0.000208811	0.000389555	6.54e-05	0.00021126	7.62e-05	0.000144961	5.61e-05	0.000201307	5.59e-05	0.000549536	4.73e-05	0.000280382	0.000216469	0.000149116	6.19e-05	5.74e-05	7.93e-05	0.000224307
2018FEB20_BEEF_7478.raw	75	7478	Low Choice	Tough	32.06	Angus	5.76e-05	4.49e-05	7.56e-05	4.89e-05	4.94e-05	4.8e-05	4.71e-05	3.86e-05	4.71e-05	5.49e-05	6.44e-05	3.16e-05	5.78e-05	8.82e-05	8.86e-05	4.25e-05	0.000126746	4.89e-05	0.000244865	6.63e-05	0.000348647	7.91e-05	0.000238864	5.31e-05	0.000379909	0.000243017	0.000292982	5.41e-05	0.000204039	7.71e-05	0.000109312	4.81e-05	0.000127843	4.45e-05	0.000493224	3.76e-05	0.000165495	0.000252701	0.000127493	6.09e-05	3.67e-05	5.67e-05	0.000146831
2018FEB20_BEEF_7525.raw	206	7525	Dark Cutter	Tough	37.17	Angus	7.52e-05	4.24e-05	7.29e-05	5.11e-05	5.61e-05	5.29e-05	4.4e-05	5.05e-05	2.8e-05	3.99e-05	4.2e-05	3.65e-05	6.65e-05	9.27e-05	8.15e-05	3.98e-05	0.000157627	3.49e-05	0.000292447	5.7e-05	0.000400223	5.95e-05	0.000277989	5.79e-05	0.000467526	0.000232461	0.00034541	5.37e-05	0.000228294	6.87e-05	9.98e-05	4.4e-05	0.000176317	3.91e-05	0.000546519	3.07e-05	0.000224359	0.000256968	0.000150097	5.28e-05	4.93e-05	4.7e-05	0.000203241
2018FEB20_BEEF_8316.raw	3	8316	Select	Tough	28.75	Angus	8.05e-05	6.13e-05	9.04e-05	4.62e-05	5.52e-05	5.37e-05	4.7e-05	5.06e-05	3.97e-05	4.24e-05	9.37e-05	4.38e-05	6.22e-05	7.77e-05	8.75e-05	4.23e-05	0.000175968	6.23e-05	0.000325173	5.18e-05	0.000426877	9.21e-05	0.000299241	5.92e-05	0.000425572	0.000171962	0.000397214	6.29e-05	0.000250898	7.2e-05	0.000141275	4.25e-05	0.000183056	3.57e-05	0.000494962	3.24e-05	0.000239836	0.000179349	0.000147709	4.98e-05	5.12e-05	5.33e-05	0.000214873
2018FEB20_BEEF_8453.raw	38	8453	Select	Tough	23.3	Not Angus	6.43e-05	5.12e-05	0.000102983	4.96e-05	4.94e-05	6.36e-05	5.57e-05	5.43e-05	3.83e-05	5.74e-05	8.41e-05	4.33e-05	7.78e-05	9.05e-05	9.53e-05	5.04e-05	0.000181202	8.01e-05	0.000342404	6.37e-05	0.00044027	9.64e-05	0.000282226	6.35e-05	0.000425898	0.000137068	0.000412489	6.01e-05	0.000205297	7.31e-05	0.000125511	4.45e-05	0.000205106	3.55e-05	0.000499892	3.17e-05	0.000233532	0.000146191	0.000169536	5.69e-05	5.35e-05	7.46e-05	0.000223218
2018FEB21_BEEF_2935.raw	42	2935	Select	Tough	21.13	Angus	7.14e-05	2.9e-05	0.000104613	4.57e-05	6.32e-05	4.22e-05	6.18e-05	3.77e-05	2.87e-05	4.79e-05	6.56e-05	3.47e-05	6.81e-05	6.99e-05	0.000108274	4.41e-05	0.000168363	5.53e-05	0.000328635	6.04e-05	0.000433642	7.78e-05	0.000329365	5.3e-05	0.000597635	0.000271148	0.00040594	4.96e-05	0.000156367	7.77e-05	0.000115794	4.06e-05	0.000202159	3.22e-05	0.000410888	2.21e-05	0.000324129	0.00031236	0.000203376	4.9e-05	5.74e-05	6.24e-05	0.000276061
2018FEB21_BEEF_3635.raw	70	3635	Low Choice	Tough	25.52	Angus	5.45e-05	3.31e-05	8.59e-05	3.49e-05	6.04e-05	3.42e-05	4.6e-05	3.97e-05	3.28e-05	3.16e-05	0.000112878	2.48e-05	7.02e-05	7.79e-05	9.34e-05	4.21e-05	0.000158916	4.21e-05	0.000305571	5.62e-05	0.000424024	6.53e-05	0.000295451	4.45e-05	0.000550272	0.000215577	0.00034247	4.42e-05	0.000125214	6.59e-05	0.000111755	3.4e-05	0.000189656	2.6e-05	0.000432392	2.48e-05	0.000299136	0.000263184	0.000191114	4.18e-05	4.07e-05	4.22e-05	0.000254239
2018FEB21_BEEF_3787.raw	115	3787	Top Choice	Tough	20.91	Angus	0.000107851	7.31e-05	0.000109361	6.64e-05	8.38e-05	6.36e-05	9.42e-05	5.01e-05	5.1e-05	5.69e-05	9.57e-05	6.35e-05	0.00010055	0.00010438	0.000144876	6.28e-05	0.000187297	6.62e-05	0.000394028	7.93e-05	0.000525699	8.81e-05	0.000412072	8.61e-05	0.000794627	0.000370544	0.000459425	6.15e-05	0.00016392	9.21e-05	0.000134372	6.04e-05	0.000204914	5.65e-05	0.000390998	4.8e-05	0.000398848	0.000498189	0.000252695	8.24e-05	5.68e-05	7.13e-05	0.000386127
2018FEB21_BEEF_3851.raw	175	3851	Dark Cutter	Tough	21.53	Angus	6.6e-05	4.86e-05	7.36e-05	4.39e-05	6.06e-05	4.68e-05	4.87e-05	4.55e-05	3.68e-05	4.55e-05	4.86e-05	3.99e-05	7.95e-05	9.6e-05	0.000103492	4.42e-05	0.000156326	6.68e-05	0.000315791	5.37e-05	0.000418459	6.81e-05	0.000291345	5.45e-05	0.000576404	0.000218773	0.00031052	6.46e-05	0.000150586	7.36e-05	8.54e-05	4.27e-05	0.000210668	3.73e-05	0.00059116	3.32e-05	0.000293863	0.00021535	0.000171881	6.04e-05	5.01e-05	5.1e-05	0.000261099
2018FEB21_BEEF_4655.raw	208	4655	Dark Cutter	Tough	21.31	Angus	6.31e-05	3.41e-05	6.64e-05	4.44e-05	5.59e-05	4.53e-05	6.21e-05	3.94e-05	4.31e-05	4.41e-05	5.27e-05	3.71e-05	5.37e-05	7.97e-05	0.00010524	3.6e-05	0.000139964	5.99e-05	0.000270535	5.24e-05	0.000382805	7.44e-05	0.000269258	4.32e-05	0.000585433	0.000223426	0.000318259	6.52e-05	0.000181732	7.82e-05	0.000111273	4.3e-05	0.000199872	4.74e-05	0.00111372	3.33e-05	0.000245241	0.000237291	0.000174415	5.58e-05	3.47e-05	5.05e-05	0.000229801
2018FEB23_BEEF_2601.raw	43	2601	Low Choice	Tough	28.57	Angus	5.88e-05	2.89e-05	5.75e-05	2.62e-05	3.25e-05	2.59e-05	4.63e-05	2.54e-05	2.43e-05	2.79e-05	4.29e-05	1.44e-05	5.84e-05	3.94e-05	0.000102816	3.06e-05	0.000275834	5.28e-05	0.000651159	3.72e-05	0.000506973	6.13e-05	0.000296368	3.18e-05	0.000409489	6.38e-05	0.000402708	3.93e-05	8.77e-05	4.26e-05	0.000106077	2.58e-05	0.000210436	2.19e-05	0.000232831	1.81e-05	0.000310005	0.000360395	0.000241607	3.4e-05	7.14e-05	2.69e-05	0.000364184
2018FEB23_BEEF_2620.raw	74	2620	Low Choice	Tough	29.26	Angus	7.7e-05	4.8e-05	7.62e-05	4.22e-05	4.64e-05	5.56e-05	5.49e-05	4.37e-05	4.43e-05	3.42e-05	7.07e-05	3.15e-05	9.29e-05	6.1e-05	0.000272661	4.02e-05	0.000355319	5.92e-05	0.000731859	4.35e-05	0.00062653	7.02e-05	0.000379085	5.57e-05	0.000604883	9.16e-05	0.000441239	3.32e-05	0.000100735	8.06e-05	0.000141645	5.72e-05	0.000360621	5.22e-05	0.000452748	3.04e-05	0.000454916	0.000773182	0.000437313	6.92e-05	0.000101098	5.28e-05	0.00058691
2018FEB23_BEEF_3920.raw	30	3920	Select	Tough	24.6	Angus	7.14e-05	3.25e-05	6.47e-05	2.88e-05	3.45e-05	4.08e-05	3.64e-05	2.19e-05	1.86e-05	2.1e-05	4.64e-05	2.15e-05	6.66e-05	5.07e-05	0.000115104	2.93e-05	0.000312032	4.92e-05	0.000727399	2.32e-05	0.000552194	6.58e-05	0.000358452	3.79e-05	0.000470185	8.55e-05	0.000455879	4.1e-05	0.000105508	5.28e-05	0.000121169	3.26e-05	0.000208159	3.34e-05	0.000241303	2.07e-05	0.000336282	0.000481816	0.000250381	4.11e-05	8.17e-05	3.83e-05	0.000358792
2018FEB23_BEEF_4382.raw	163	4382	Prime	Tough	20.54	Angus	8.86e-05	4.14e-05	6.94e-05	4.1e-05	3.78e-05	4.78e-05	4.9e-05	2.92e-05	3.03e-05	3.05e-05	9.93e-05	1.91e-05	7.35e-05	6.45e-05	0.000224221	2.83e-05	0.000309283	4.95e-05	0.000692258	3.94e-05	0.000580214	5.06e-05	0.000338021	3.57e-05	0.000551789	8.31e-05	0.000418045	3.51e-05	0.000108161	6.18e-05	0.000117656	4.45e-05	0.00030652	3.07e-05	0.000333336	3.14e-05	0.000402091	0.000463039	0.000353752	5.4e-05	8.03e-05	3.95e-05	0.000508333
2018FEB23_BEEF_6314.raw	193	6314	Dark Cutter	Tough	22.42	Not Angus	5.33e-05	2.63e-05	6.54e-05	2.59e-05	3.36e-05	3.46e-05	4.52e-05	2.18e-05	2.89e-05	2.97e-05	3.63e-05	2.46e-05	5.7e-05	4.06e-05	7.92e-05	2.76e-05	0.000243896	4.15e-05	0.000581191	2.59e-05	0.00047293	5.71e-05	0.000275347	3.03e-05	0.000369608	7.04e-05	0.000354701	3.38e-05	8.79e-05	4.61e-05	9.2e-05	2.87e-05	0.000198312	2.77e-05	0.000213731	2.16e-05	0.000286834	0.000381936	0.000228748	3.13e-05	5.42e-05	3.48e-05	0.000311577
2018FEB23_BEEF_6985.raw	232	6985	Wagyu	Tough	31.6	N/A	5.32e-05	4.25e-05	6.29e-05	3.19e-05	3.22e-05	4.04e-05	5.15e-05	2.35e-05	2.14e-05	3.13e-05	4.88e-05	2.92e-05	5.83e-05	4.28e-05	0.000109516	3.53e-05	0.000266275	4.28e-05	0.000553193	3.93e-05	0.000453077	6.26e-05	0.000268752	4.79e-05	0.00036392	6.62e-05	0.000339011	4.1e-05	9.25e-05	4.74e-05	9.29e-05	4.81e-05	0.000177337	3.14e-05	0.000217744	3.07e-05	0.000273207	0.000341597	0.000219935	3.57e-05	6.15e-05	3.66e-05	0.000306602
2018FEB23_BEEF_7630.raw	170	7630	Dark Cutter	Tough	40.94	Not Angus	7.77e-05	4.37e-05	7.11e-05	3.6e-05	3.91e-05	4.04e-05	4.31e-05	3.49e-05	2.8e-05	3.11e-05	6.4e-05	2.77e-05	8.87e-05	5.66e-05	0.000349114	3.01e-05	0.000356948	5.64e-05	0.000728948	4.19e-05	0.000614911	6.63e-05	0.000373365	3.88e-05	0.00071893	8.74e-05	0.00044061	3.8e-05	9.04e-05	8.47e-05	0.000138634	4.37e-05	0.000346442	3.93e-05	0.000309599	2.27e-05	0.000404253	0.000649533	0.0004272	5.4e-05	8.69e-05	4.15e-05	0.00064454
2018FEB23_BEEF_7760.raw	63	7760	Low Choice	Tough	29.46	Not Angus	7.78e-05	5.56e-05	8.37e-05	5.03e-05	4.57e-05	6e-05	4.71e-05	3.01e-05	3.09e-05	4.2e-05	5.6e-05	3.5e-05	6.21e-05	7.57e-05	0.000110882	4.2e-05	0.000268538	7.26e-05	0.000573624	4.18e-05	0.000509444	7.14e-05	0.000313016	4.97e-05	0.000455192	0.000109597	0.000386877	7.59e-05	9.42e-05	8.93e-05	0.000128754	4.35e-05	0.000193712	4.55e-05	0.000370492	3.76e-05	0.000301337	0.000819877	0.000258743	7.34e-05	7.71e-05	7.27e-05	0.000421135
2018FEB23_BEEF_8124.raw	92	8124	Top Choice	Tough	20.87	Angus	7.63e-05	4.68e-05	8.82e-05	5.34e-05	5.32e-05	5.43e-05	6.42e-05	4.34e-05	5.48e-05	4.48e-05	7.34e-05	3.1e-05	9.43e-05	6.75e-05	0.00013785	4e-05	0.000309127	7.57e-05	0.000654527	4.7e-05	0.000569124	8.8e-05	0.000347812	4.93e-05	0.000486698	0.000105246	0.000452888	5.41e-05	9.46e-05	7.42e-05	0.000120372	6.35e-05	0.000243676	3.33e-05	0.000411054	3.43e-05	0.000399537	0.00080164	0.000324132	7.94e-05	0.000106608	6.27e-05	0.000440083
2018FEB27_BEEF_1722.raw	287	1722	Grassfed	Tough	20.99	N/A	0.000136367	7.11e-05	0.000175983	6.9e-05	9.61e-05	8.21e-05	9.39e-05	4.67e-05	4.62e-05	7.19e-05	0.000111794	4.19e-05	0.000113311	0.000138764	0.000132754	4.88e-05	0.000201677	8.72e-05	0.000480979	6.42e-05	0.000661895	0.000104798	0.000471458	9.26e-05	0.000832933	0.000309084	0.000509499	0.000108264	0.00025681	0.000135311	0.000220299	8.45e-05	0.000292319	7.15e-05	0.00101449	4.3e-05	0.000439322	0.000616422	0.000245296	8.74e-05	6.15e-05	6.46e-05	0.000374061
2018FEB27_BEEF_1846.raw	274	1846	Grassfed	Tough	21.33	N/A	0.000138138	5.52e-05	0.000136189	6.3e-05	0.000115864	9.16e-05	8.82e-05	7.07e-05	5.43e-05	5.3e-05	0.000106258	4.5e-05	7.38e-05	0.000122098	0.000122023	6.21e-05	0.00021735	0.00010308	0.000420178	7.65e-05	0.000662199	9.06e-05	0.000411076	7.32e-05	0.000768905	0.000227451	0.000502966	8.47e-05	0.000259373	0.000101352	0.000161268	6.79e-05	0.000239366	4.75e-05	0.000579935	5.01e-05	0.000393427	0.000468102	0.00021161	6.79e-05	6.54e-05	5.61e-05	0.000353295
2018FEB27_BEEF_2374.raw	67	2374	Low Choice	Tough	23.12	Angus	0.000125619	5.73e-05	0.000140328	4.9e-05	0.000102172	7.08e-05	8.27e-05	5.83e-05	4.3e-05	6.21e-05	8.83e-05	4.13e-05	9.92e-05	0.000102031	0.000132012	3.84e-05	0.000251069	0.000109316	0.000492241	7.17e-05	0.000653568	9.62e-05	0.000455974	7.27e-05	0.000839554	0.000218521	0.000576881	6.82e-05	0.000226423	7.67e-05	0.00016615	5.8e-05	0.000275304	3.95e-05	0.000538815	3.27e-05	0.000502075	0.000322019	0.000228856	6.63e-05	7.51e-05	7e-05	0.000340609
2018FEB27_BEEF_2447.raw	281	2447	Grassfed	Tough	20.25	N/A	0.000138507	6.33e-05	0.000130685	6.65e-05	7.63e-05	7.33e-05	0.000104002	4.12e-05	3.4e-05	6.77e-05	8.39e-05	4.64e-05	7.64e-05	0.000124862	0.000114159	5.52e-05	0.000219034	7.86e-05	0.000400892	7.39e-05	0.000602808	0.000114597	0.000417321	8.16e-05	0.000780308	0.000242833	0.000481542	0.000112952	0.000265821	0.000109449	0.000186132	8.31e-05	0.000265902	5.24e-05	0.00103882	3.62e-05	0.000417426	0.000634518	0.000253152	7.54e-05	7.33e-05	5.38e-05	0.000339461
2018FEB27_BEEF_2911.raw	198	2911	Dark Cutter	Tough	26.51	Angus	0.000114614	5.86e-05	0.000150371	5.95e-05	0.000102939	8.53e-05	7.89e-05	7.14e-05	4.73e-05	4.82e-05	6.6e-05	4.47e-05	8.72e-05	0.000117896	0.00014631	5.34e-05	0.000276876	8.83e-05	0.000513259	7.74e-05	0.000653981	0.000117264	0.000459421	7.25e-05	0.000941771	0.000251714	0.000548953	6.93e-05	0.000219857	7.94e-05	0.000170698	7.24e-05	0.000241056	4.7e-05	0.000576868	4.24e-05	0.000476269	0.000418744	0.000267537	5.21e-05	8.81e-05	5.75e-05	0.000421064
2018FEB27_BEEF_3198.raw	171	3198	Dark Cutter	Tough	45.57	Angus	0.000103469	5.03e-05	0.000126875	3.43e-05	7.59e-05	5.86e-05	7.32e-05	4.17e-05	2.79e-05	4.74e-05	5.49e-05	2.56e-05	5.74e-05	9.66e-05	8.66e-05	3.91e-05	0.000182676	7.5e-05	0.000373288	4.53e-05	0.000519804	8e-05	0.000340699	6.7e-05	0.000687737	0.000192343	0.000414705	7.14e-05	0.000227307	6.79e-05	0.000136287	5.15e-05	0.000237066	3.81e-05	0.000680863	2.74e-05	0.000339636	0.000314799	0.000181248	5.58e-05	4.79e-05	3.81e-05	0.000295577
2018FEB27_BEEF_3246.raw	66	3246	Low Choice	Tough	23.47	Angus	0.00014594	4.51e-05	0.000144592	5.94e-05	8.75e-05	7.76e-05	8.47e-05	5.59e-05	4.21e-05	6.12e-05	0.000158759	4.07e-05	8.68e-05	0.000102014	0.000149004	5.2e-05	0.000280714	9.48e-05	0.000473717	6.74e-05	0.000681782	9.79e-05	0.000479285	6.25e-05	0.000921039	0.000253215	0.00057061	8.25e-05	0.000243271	8.23e-05	0.000140804	6.66e-05	0.000238936	3.87e-05	0.000542746	3.67e-05	0.00047752	0.000442606	0.000227768	6.4e-05	5.99e-05	6.48e-05	0.000383954
2018FEB27_BEEF_3422.raw	184	3422	Dark Cutter	Tough	22.14	Angus	0.000119508	5.29e-05	0.000123566	4.87e-05	8.85e-05	6.59e-05	9.82e-05	4.7e-05	5.08e-05	4.88e-05	4.08e-05	3.92e-05	5.49e-05	0.00011292	0.000122435	4.92e-05	0.000199535	8.21e-05	0.000429166	6.69e-05	0.000596626	0.000106622	0.000400543	7.43e-05	0.000755427	0.000226337	0.000469414	0.000101162	0.000243915	8.37e-05	0.000159996	6.58e-05	0.000241066	4.74e-05	0.000846829	3.66e-05	0.000378849	0.000353209	0.000173779	5.81e-05	5.4e-05	6.52e-05	0.000284747
2018FEB27_BEEF_3724.raw	14	3724	Select	Tough	20.31	Angus	0.000123529	4.87e-05	0.000124391	4.36e-05	8.29e-05	6.67e-05	0.000107306	5.28e-05	3.24e-05	4.47e-05	0.000177156	4.87e-05	7.85e-05	0.000112607	8.01e-05	3.68e-05	0.000184936	7.28e-05	0.000403129	6.74e-05	0.000563906	0.000117018	0.000415429	7.34e-05	0.000697885	0.000225609	0.000445477	9.5e-05	0.000241722	9.44e-05	0.000155863	7.19e-05	0.000236605	4.47e-05	0.000702233	3.78e-05	0.000369546	0.00045622	0.000186789	6.63e-05	5.6e-05	5.67e-05	0.000307965
2018FEB27_BEEF_4189.raw	205	4189	Dark Cutter	Tough	24.84	Not Angus	0.000116192	5.37e-05	0.000114661	5.02e-05	6.81e-05	6.76e-05	8.28e-05	5.42e-05	3.39e-05	4.49e-05	4.96e-05	3.45e-05	7.49e-05	9.71e-05	9.23e-05	4.32e-05	0.00019531	7.68e-05	0.000399558	5.04e-05	0.000563031	7.7e-05	0.000329538	6.26e-05	0.000663394	0.000190577	0.000424934	8.29e-05	0.000224997	7.54e-05	0.000129749	5.84e-05	0.000235081	3.45e-05	0.00139818	3.25e-05	0.000326515	0.000291934	0.000163858	5.3e-05	4.23e-05	5.89e-05	0.000271007
2018FEB27_BEEF_4388.raw	229	4388	Wagyu	Tough	38.4	N/A	0.000137954	6.71e-05	0.000163734	6.42e-05	8.75e-05	7.64e-05	0.000111251	5.03e-05	4.52e-05	5.39e-05	7.47e-05	3.48e-05	7.37e-05	0.000155117	0.000107771	6.08e-05	0.000219519	9.95e-05	0.000444843	7.15e-05	0.000599655	9.56e-05	0.000418913	7.87e-05	0.00085893	0.000249445	0.000524498	9.91e-05	0.000261421	0.000101962	0.000163578	5.74e-05	0.000269701	3.79e-05	0.000744003	2.93e-05	0.000469168	0.000555801	0.000224901	5.36e-05	6.51e-05	7.46e-05	0.000353718
2018FEB27_BEEF_4547.raw	180	4547	Dark Cutter	Tough	26.06	Angus	0.000132749	6.63e-05	0.000120547	5.96e-05	9.64e-05	7.21e-05	8.97e-05	6.23e-05	4.07e-05	5.19e-05	6.4e-05	4.51e-05	8.13e-05	0.000118343	0.000112042	5.64e-05	0.000196795	8.75e-05	0.000424597	7.36e-05	0.000569181	8.7e-05	0.000378493	6.74e-05	0.000781462	0.0002425	0.000477226	8.02e-05	0.000248266	8.98e-05	0.000133242	7.05e-05	0.000269356	4.32e-05	0.00022605	4.27e-05	0.000410377	0.000366066	0.000205823	6.12e-05	6.55e-05	6.45e-05	0.00032478
2018FEB27_BEEF_4964.raw	182	4964	Dark Cutter	Tough	22.95	Angus	0.000121188	7.35e-05	0.000129286	7.05e-05	8.82e-05	6.79e-05	0.000108936	4.91e-05	5.48e-05	5.34e-05	8.82e-05	3.7e-05	7.71e-05	0.000111927	0.000106636	5.15e-05	0.000183498	9.66e-05	0.000400463	7.2e-05	0.000594426	0.00011048	0.000375021	9.66e-05	0.00076097	0.000265215	0.000433384	0.000102545	0.000240457	0.000116489	0.000177763	7.69e-05	0.000280219	5.41e-05	0.000683967	4.51e-05	0.000349471	0.000568996	0.000178611	8.47e-05	4.04e-05	7.05e-05	0.000311898
2018FEB27_BEEF_5494.raw	150	5494	Prime	Tough	24.21	Angus	0.000152613	5.67e-05	0.000156782	6.11e-05	8.87e-05	8.83e-05	7.51e-05	5.03e-05	6.34e-05	5.07e-05	9.07e-05	3.83e-05	8.36e-05	0.000143453	9.96e-05	5.77e-05	0.000229959	8.23e-05	0.000447257	7.7e-05	0.000609914	7.78e-05	0.000417988	7.72e-05	0.000769661	0.000280645	0.000553493	9.35e-05	0.000325986	9.02e-05	0.000166527	6.85e-05	0.000261979	4.67e-05	0.000668359	3.94e-05	0.000338269	0.000369531	0.000144923	4.93e-05	6.7e-05	5.67e-05	0.00031592
2018FEB27_BEEF_5534.raw	179	5534	Dark Cutter	Tough	22.41	Angus	0.00014158	7.6e-05	0.000156783	4.64e-05	0.00011246	9.19e-05	8.59e-05	4.48e-05	3.78e-05	5.49e-05	0.000107426	4.63e-05	9.13e-05	0.000125369	0.000128942	4.06e-05	0.000258283	0.000122297	0.000499318	7.17e-05	0.000647728	0.000111506	0.000408246	6.82e-05	0.00082096	0.000230043	0.000511173	6.54e-05	0.000261047	8.2e-05	0.000151266	7.58e-05	0.000262401	4.35e-05	0.000650828	3.44e-05	0.000411625	0.000282594	0.000233078	7.13e-05	7.7e-05	6.9e-05	0.000333865
2018FEB27_BEEF_5674.raw	245	5674	Wagyu	Tough	28.11	N/A	0.000123993	5.98e-05	0.000164993	4.04e-05	0.000106547	7.16e-05	8e-05	4.17e-05	3.88e-05	4.2e-05	0.000113729	4.02e-05	8.02e-05	0.000143987	0.000148091	5.73e-05	0.000246636	9.09e-05	0.000470097	7.03e-05	0.000657982	0.000109	0.00039162	7.16e-05	0.000766273	0.00023652	0.000519751	7.73e-05	0.000246113	7.95e-05	0.000172514	4.91e-05	0.000249428	5.55e-05	0.000558393	4.29e-05	0.000420165	0.00027638	0.000218743	4.54e-05	6.34e-05	7.57e-05	0.000333796
2018FEB27_BEEF_5721.raw	234	5721	Wagyu	Tough	30.97	N/A	0.00014496	5.4e-05	0.000151924	4.72e-05	0.000105825	6.22e-05	9.24e-05	5.14e-05	4.77e-05	7.01e-05	9.2e-05	4.53e-05	6.72e-05	0.000131284	0.000122957	5.73e-05	0.000213176	8.8e-05	0.000413327	7.52e-05	0.000595883	8.34e-05	0.000378277	8.66e-05	0.000795141	0.000279296	0.000526993	6.51e-05	0.000349419	9.86e-05	0.00016661	7.52e-05	0.000220608	4.76e-05	0.00072023	4.48e-05	0.000306092	0.000397236	0.000176902	5.68e-05	5.51e-05	6.14e-05	0.000289319
2018FEB27_BEEF_6623.raw	183	6623	Dark Cutter	Tough	35.85	Angus	0.000115638	5.5e-05	0.000124599	6.52e-05	0.000118168	6.54e-05	9.72e-05	5.78e-05	5.13e-05	6.94e-05	5.68e-05	5.09e-05	8.02e-05	0.000108213	0.000117967	6.58e-05	0.000224508	8.4e-05	0.000418635	4.58e-05	0.000579467	9.15e-05	0.000380325	9.28e-05	0.000816374	0.00022236	0.000483847	8.47e-05	0.000264399	8.2e-05	0.000123707	6.53e-05	0.000273504	6.07e-05	0.000716043	3.33e-05	0.000394467	0.000339911	0.000200612	5.89e-05	8.05e-05	5.82e-05	0.000355005
2018FEB27_BEEF_6629.raw	11	6629	Select	Tough	23.8	Angus	0.000106894	8.27e-05	0.000124193	6.38e-05	0.000102129	7.46e-05	8.36e-05	6.74e-05	5.01e-05	6.14e-05	0.000125363	4.22e-05	9.41e-05	0.00010901	0.000142026	4.48e-05	0.000241318	9.14e-05	0.000484761	7.41e-05	0.000623066	9.71e-05	0.000401374	9.33e-05	0.000837181	0.000270228	0.000508739	6.7e-05	0.000241853	7.83e-05	0.000149209	6.91e-05	0.000268203	4.82e-05	0.000583409	3.35e-05	0.000472139	0.000403129	0.000200514	6.57e-05	6.81e-05	6.85e-05	0.000351821
2018FEB27_BEEF_6773.raw	202	6773	Dark Cutter	Tough	35.63	Not Angus	0.00011622	6.29e-05	0.000131581	5.97e-05	8.72e-05	6.55e-05	8.23e-05	5.35e-05	7.07e-05	6.76e-05	0.000101483	6.03e-05	9.24e-05	0.000106358	0.000127346	6.59e-05	0.000211513	0.000107505	0.000428178	8.33e-05	0.000570854	0.000125174	0.000407321	7.27e-05	0.000747892	0.000278419	0.000448606	8.54e-05	0.000240694	0.000127071	0.000220576	7.92e-05	0.000239752	5.75e-05	0.000559772	5.32e-05	0.000390287	0.00043915	0.000180806	8.03e-05	6.17e-05	7.89e-05	0.000358791
2018FEB27_BEEF_6907.raw	82	6907	Low Choice	Tough	25.35	Not Angus	0.000137845	7.43e-05	0.000169913	4.96e-05	0.000100853	6.7e-05	8.11e-05	4.21e-05	4.36e-05	4.64e-05	0.000131888	4.56e-05	8.08e-05	0.000124198	0.000132772	5.41e-05	0.000258968	9.76e-05	0.000496541	8.14e-05	0.000688108	0.000120242	0.000457723	7.5e-05	0.000853821	0.000253171	0.000577424	7.05e-05	0.00026902	8.15e-05	0.000167869	6.76e-05	0.000279384	4.33e-05	0.000815244	5.05e-05	0.000408555	0.000308973	0.000225874	6.01e-05	6.27e-05	7.58e-05	0.000323859
2018FEB27_BEEF_6973.raw	176	6973	Dark Cutter	Tough	20.94	Angus	0.000137415	5.68e-05	0.00011719	5.84e-05	9.58e-05	7.24e-05	9.37e-05	5.59e-05	5.8e-05	6e-05	6.13e-05	5.45e-05	7.78e-05	0.00010512	0.000126144	5.81e-05	0.000258097	8.86e-05	0.00047446	7.46e-05	0.000639627	9.3e-05	0.000429326	7.32e-05	0.00100731	0.000240094	0.000557814	7.88e-05	0.000248339	7.46e-05	0.000143549	5.93e-05	0.000277742	4.43e-05	0.000626578	3.77e-05	0.000470956	0.00035423	0.000212777	5.56e-05	6.38e-05	5.78e-05	0.000354776
2018FEB27_BEEF_7396.raw	177	7396	Dark Cutter	Tough	30.82	Angus	0.000111673	6.39e-05	0.000133474	6.03e-05	8.26e-05	6.17e-05	7.76e-05	5.18e-05	3.43e-05	5.52e-05	4.69e-05	3.85e-05	6.77e-05	0.000114921	9.75e-05	3.88e-05	0.000182759	6.53e-05	0.000388323	6.29e-05	0.000524283	8.07e-05	0.000326704	5.8e-05	0.000760102	0.000216315	0.000457426	7.92e-05	0.000237583	7.9e-05	0.000116562	5.95e-05	0.000204375	3.89e-05	0.000747151	3.84e-05	0.00028595	0.00024794	0.00015087	4.47e-05	5.6e-05	6.45e-05	0.000273111
2018FEB27_BEEF_8094.raw	126	8094	Top Choice	Tough	20.89	Angus	0.00013416	5.17e-05	0.000138626	8.08e-05	9.95e-05	6.21e-05	7.47e-05	6.82e-05	5.2e-05	7.67e-05	0.000130353	4.07e-05	8.52e-05	0.000133933	0.000108493	4.16e-05	0.000237627	9.36e-05	0.000495056	7.21e-05	0.000625106	8.91e-05	0.000466659	7.35e-05	0.000844732	0.000254327	0.000599883	0.000103282	0.000258765	9.54e-05	0.000172039	7.48e-05	0.000274869	4.33e-05	0.000541839	4.11e-05	0.00044847	0.000304543	0.000241317	6.85e-05	8.63e-05	6.96e-05	0.000356744
2018FEB28_BEEF_2440.raw	56	2440	Low Choice	Tough	20.92	Angus	0.000157281	4.96e-05	0.000193052	0.000107404	7.72e-05	0.000109883	0.000103504	7.17e-05	4.89e-05	4.58e-05	7.51e-05	5.13e-05	8.72e-05	9.64e-05	0.000118215	5.43e-05	0.000225556	6.96e-05	0.00047858	7.71e-05	0.000648749	0.000100614	0.000464773	7.57e-05	0.000827141	0.000298038	0.000574728	9.4e-05	0.000249392	0.000150597	0.000167133	8.64e-05	0.000231282	7.05e-05	0.000827948	3.56e-05	0.000466506	0.000616742	0.000285088	6.63e-05	4.26e-05	5.14e-05	0.000419005
2018FEB28_BEEF_2651.raw	221	2651	Wagyu	Tough	23.99	N/A	0.000137871	5.41e-05	0.000169089	6.93e-05	7.91e-05	9.55e-05	9.16e-05	5.83e-05	4.7e-05	5.4e-05	6.46e-05	4.47e-05	9.14e-05	0.000136941	0.000136299	4.51e-05	0.000247364	9.68e-05	0.000478117	6.44e-05	0.000686896	0.000104747	0.000493606	7.04e-05	0.000841296	0.000258865	0.00061372	0.00010342	0.000207104	0.000111757	0.000152968	5.91e-05	0.000244299	3.97e-05	0.000617826	2.69e-05	0.000509603	0.000410013	0.00030197	4.97e-05	7.7e-05	5.58e-05	0.000383428
2018FEB28_BEEF_3278.raw	121	3278	Top Choice	Tough	21.19	Angus	0.000160428	6.05e-05	0.000163946	0.000108064	8.67e-05	0.000104404	0.000102778	6.05e-05	5.23e-05	5.51e-05	9.51e-05	5.61e-05	9.06e-05	0.000127857	0.000108931	5.78e-05	0.000255021	0.000107419	0.000505775	7.3e-05	0.000681848	0.000104814	0.000505528	9.08e-05	0.000928124	0.000317611	0.000657674	9.91e-05	0.000274147	0.000152439	0.000161546	6.05e-05	0.000237925	5.55e-05	0.000654737	4.47e-05	0.000476492	0.000662482	0.00024484	7.11e-05	4.1e-05	7.99e-05	0.000417412
2018FEB28_BEEF_3402.raw	210	3402	Dark Cutter	Tough	33.9	Angus	0.000123975	4.88e-05	0.000119282	8.12e-05	8.2e-05	8.29e-05	6.35e-05	4.34e-05	3.38e-05	5.02e-05	6.53e-05	2.98e-05	5.39e-05	0.000101337	9.94e-05	3.28e-05	0.000203509	6.26e-05	0.0004113	5.09e-05	0.000603428	9.89e-05	0.000386143	8.49e-05	0.000738606	0.00023323	0.000472668	7.83e-05	0.000218489	0.000116536	0.000106191	6.17e-05	0.000203735	4.51e-05	0.000880638	3.91e-05	0.000363541	0.000396429	0.000216387	5.94e-05	4.47e-05	5.27e-05	0.000320058
2018FEB28_BEEF_4106.raw	191	4106	Dark Cutter	Tough	28.14	Angus	0.000136182	7.24e-05	0.000132278	0.00022237	7.01e-05	0.000212816	5.46e-05	5.17e-05	4.08e-05	3.79e-05	4.93e-05	2.73e-05	7.31e-05	0.000127178	0.00011022	4.61e-05	0.000238262	0.000112936	0.000471793	5.61e-05	0.000702352	9.5e-05	0.00044529	6.74e-05	0.000937603	0.000239102	0.000546322	7.02e-05	0.000216548	0.000169283	0.000143427	6.92e-05	0.000269509	6.24e-05	0.000409384	5.4e-05	0.000425239	0.00048984	0.000298662	3.99e-05	7.65e-05	5.15e-05	0.0004196
2018FEB28_BEEF_4332.raw	135	4332	Prime	Tough	25.19	Angus	0.000123934	4.49e-05	0.000158572	8.92e-05	6.81e-05	9.58e-05	6.94e-05	4.1e-05	2.9e-05	3.38e-05	5.1e-05	3.31e-05	5.27e-05	0.000116142	9.2e-05	3.75e-05	0.000183145	7.7e-05	0.000401135	6.51e-05	0.000575772	9.99e-05	0.000397487	7.04e-05	0.000668569	0.000244171	0.00050649	7.97e-05	0.000195158	0.000128325	0.000116343	4.99e-05	0.000234141	3.37e-05	0.000469232	2.38e-05	0.000399562	0.000427771	0.00024161	5.29e-05	4.2e-05	5.14e-05	0.00035031
2018FEB28_BEEF_4425.raw	181	4425	Dark Cutter	Tough	20.15	Not Angus	0.000120333	5.31e-05	8.64e-05	0.000107107	7.38e-05	0.000127497	5.79e-05	6.07e-05	4.99e-05	4.57e-05	5.73e-05	3.57e-05	6.51e-05	9.19e-05	0.000105439	4.85e-05	0.000208416	9.18e-05	0.00041138	4.34e-05	0.000602536	0.000108907	0.000366319	6.17e-05	0.000736259	0.00019053	0.000445112	8.36e-05	0.000227052	9.19e-05	0.000143057	6.16e-05	0.000224294	4.89e-05	0.000704525	3.25e-05	0.000332386	0.000273395	0.000176472	5.29e-05	4.88e-05	5.53e-05	0.00026841
2018FEB28_BEEF_4858.raw	13	4858	Select	Tough	20.45	Not Angus	9.66e-05	5.09e-05	0.000129356	9.98e-05	7.71e-05	9.51e-05	5.9e-05	3.86e-05	3.42e-05	4.19e-05	7.64e-05	4.05e-05	6.08e-05	9.51e-05	0.000115275	2.97e-05	0.000233758	7.93e-05	0.00043797	5.18e-05	0.000606186	9.13e-05	0.000369565	5.3e-05	0.000789322	0.000181053	0.000543631	5.21e-05	0.000214668	8.26e-05	0.000133236	4e-05	0.000236903	4e-05	0.00061041	2.74e-05	0.000386485	0.000286406	0.000216539	3.32e-05	6.12e-05	3.27e-05	0.000309215
2018FEB28_BEEF_4893.raw	125	4893	Top Choice	Tough	22.46	Angus	0.000104951	5.88e-05	0.000140823	0.00017475	8.8e-05	0.000182729	5.38e-05	4.97e-05	5.09e-05	5.3e-05	9.56e-05	4.2e-05	6.85e-05	0.000100521	0.000124481	4.66e-05	0.000215165	0.00010443	0.000397392	5.2e-05	0.000541185	0.000103795	0.000348813	4.62e-05	0.000656302	0.000283258	0.000482678	7.31e-05	0.000214462	9.74e-05	0.00013685	4.83e-05	0.000214535	5.68e-05	0.000418171	4.75e-05	0.00034305	0.000394516	0.000189506	5.95e-05	5.63e-05	5.3e-05	0.000266407
2018FEB28_BEEF_5659.raw	48	5659	Low Choice	Tough	20.11	Angus	0.00014789	5.84e-05	0.000159378	0.000115421	8.07e-05	0.000127461	9.07e-05	5.44e-05	3.8e-05	4.72e-05	8.34e-05	3.65e-05	7.51e-05	9.64e-05	0.000126004	4.78e-05	0.000240651	9.04e-05	0.00047999	8.07e-05	0.000660214	8.47e-05	0.000490903	7.72e-05	0.000916858	0.000311325	0.000576647	0.000105981	0.000210136	0.000157473	0.000166261	7.47e-05	0.000250035	5.51e-05	0.000531012	2.76e-05	0.000422305	0.000578231	0.000223948	4.79e-05	6.41e-05	6.54e-05	0.000393975
2018FEB28_BEEF_5810.raw	81	5810	Low Choice	Tough	25.2	Angus	0.000113063	4.78e-05	0.000169884	9.12e-05	6.6e-05	9.73e-05	7.36e-05	4.17e-05	2.93e-05	3.54e-05	0.000124442	3.42e-05	5.76e-05	0.00013434	0.000102552	3.41e-05	0.000196467	0.000124317	0.000406111	6.42e-05	0.00053543	0.000111087	0.00040577	7.06e-05	0.00062607	0.000286544	0.000510664	7.25e-05	0.000181402	0.000128228	0.000118749	5.94e-05	0.0001682	4.53e-05	0.000541329	2.86e-05	0.000361461	0.000437493	0.000256183	6.86e-05	3.98e-05	7.54e-05	0.00031507
2018FEB28_BEEF_6058.raw	25	6058	Select	Tough	25.43	Angus	0.00012678	4.23e-05	0.000129451	9.46e-05	7e-05	0.000103869	7.89e-05	4.36e-05	4.53e-05	4.53e-05	6.51e-05	3.03e-05	9.01e-05	0.000118259	0.000131199	3.83e-05	0.000247013	7.95e-05	0.000511326	5.2e-05	0.000708241	8.08e-05	0.000471022	6.57e-05	0.000898462	0.000310747	0.000584332	8.62e-05	0.000206608	0.000128121	0.000153329	8.26e-05	0.000283168	3.71e-05	0.000527902	2.78e-05	0.000521555	0.000501008	0.000307625	4.28e-05	7.93e-05	5.26e-05	0.000423486
2018FEB28_BEEF_6180.raw	151	6180	Prime	Tough	24.78	Angus	0.000136261	6.47e-05	0.000144325	0.000131581	7.82e-05	0.000127161	8.43e-05	5.25e-05	4.31e-05	5.83e-05	0.000123966	4.06e-05	9.73e-05	0.000101665	0.000135094	5.92e-05	0.000267394	0.000116601	0.000508936	6.37e-05	0.000653251	0.000117393	0.00046195	6.98e-05	0.000869572	0.000257103	0.000556206	0.000100335	0.000202681	0.000136481	0.000148293	5.93e-05	0.000254915	5.96e-05	0.000485693	4.1e-05	0.000537616	0.000398509	0.000314008	4.87e-05	7.19e-05	6.51e-05	0.000427062
2018FEB28_BEEF_6708.raw	219	6708	Wagyu	Tough	26.44	N/A	0.00016134	5.92e-05	0.00013779	0.00012265	7.3e-05	0.000121927	0.0001	5.52e-05	4.16e-05	4.07e-05	7.38e-05	4.3e-05	6.44e-05	0.000118024	0.000102891	4.92e-05	0.000240218	0.000112286	0.000493917	6.63e-05	0.000670923	9.76e-05	0.00046893	7.86e-05	0.000936415	0.000320766	0.000547374	9.57e-05	0.000216951	0.000167692	0.000165706	7.45e-05	0.000237274	5.39e-05	0.000525347	3.71e-05	0.000512646	0.000649976	0.000278639	5.98e-05	6.92e-05	6.14e-05	0.000439295
2018FEB28_BEEF_7077.raw	280	7077	Grassfed	Tough	NA	N/A	0.000142919	5.8e-05	0.000134367	8.73e-05	9.23e-05	0.000129744	7.63e-05	5.46e-05	4.32e-05	5.57e-05	5.76e-05	5.13e-05	0.000101747	0.000106572	0.000131519	5.02e-05	0.000273865	8.62e-05	0.000515239	5.75e-05	0.000705389	9.63e-05	0.000498693	7.07e-05	0.00107157	0.000325398	0.000598639	0.000109162	0.000235017	0.000151059	0.0001388	6.75e-05	0.000283322	4.81e-05	0.000635754	4.25e-05	0.000541032	0.000574383	0.000297358	7.65e-05	0.000102173	5.62e-05	0.000438139
2018FEB28_BEEF_7363.raw	167	7363	Prime	Tough	20.35	Angus	0.000157418	5.55e-05	0.000163016	9.83e-05	7.43e-05	0.000108632	0.000100617	5.69e-05	5.4e-05	4.61e-05	9.22e-05	3.78e-05	8.36e-05	0.000136688	0.000113349	5.12e-05	0.000218634	0.000117452	0.000432306	6.83e-05	0.00063572	0.000109684	0.000452569	7.58e-05	0.000827108	0.00026553	0.000594055	0.00011101	0.000202024	0.000134959	0.000151421	7.62e-05	0.000247919	4.29e-05	0.000725628	3.53e-05	0.000484458	0.000506566	0.000271554	6.3e-05	7.36e-05	7.21e-05	0.000395194
2018FEB28_BEEF_7890.raw	22	7890	Select	Tough	24.05	Angus	0.000137156	7.26e-05	0.000137105	0.000153144	7.76e-05	0.000138975	8e-05	5.27e-05	5.18e-05	4.43e-05	8.75e-05	4.46e-05	8.24e-05	0.000103842	0.000124436	3.84e-05	0.000227484	7.88e-05	0.000525617	6.63e-05	0.000689592	0.000101483	0.000467299	8.23e-05	0.000962686	0.000395123	0.000606168	9.78e-05	0.000235771	0.00017863	0.000184917	7.51e-05	0.000278179	5.04e-05	0.000501588	4.72e-05	0.000546765	0.000615757	0.000305591	7.19e-05	7.79e-05	3.69e-05	0.00041973
2018FEB28_BEEF_8598.raw	97	8598	Top Choice	Tough	24.42	Angus	0.00014065	5.02e-05	0.000133592	0.000126812	7.01e-05	9.91e-05	7.87e-05	4.18e-05	4.11e-05	3.58e-05	5.84e-05	4.03e-05	7.53e-05	0.000104341	8.56e-05	3.55e-05	0.000200126	9.75e-05	0.00045107	6.26e-05	0.000672331	9.76e-05	0.000454256	7.88e-05	0.000833353	0.000304272	0.000508931	8.08e-05	0.000197044	0.000164698	0.000135026	7.4e-05	0.000265609	3.86e-05	0.000554026	3.32e-05	0.000485911	0.00055227	0.00030416	5.13e-05	6.91e-05	5.9e-05	0.000413847
2018FEB28_BEEF_8640.raw	128	8640	Prime	Tough	24.69	Angus	0.00013843	5.33e-05	0.000161027	0.000138547	5.99e-05	0.000116487	6.64e-05	4.82e-05	2.92e-05	4.73e-05	7.19e-05	3.1e-05	6.99e-05	0.000116513	0.000102738	3.28e-05	0.000195979	0.000114035	0.000430223	5.03e-05	0.000606748	0.000119237	0.000433807	9.06e-05	0.000766919	0.000298371	0.000532125	9.22e-05	0.000202319	0.000150569	0.0001541	7.86e-05	0.000225072	4.39e-05	0.000701755	3.72e-05	0.000375011	0.000448081	0.000275818	5.94e-05	6.32e-05	6.49e-05	0.000366649
2018FEB28_BEEF_8835.raw	158	8835	Prime	Tough	21.08	Angus	0.000100332	3.77e-05	0.000111168	0.000126455	7.99e-05	0.000105703	5.92e-05	5.22e-05	5.51e-05	3.96e-05	7.64e-05	4.5e-05	7.88e-05	9.25e-05	0.0001216	3.88e-05	0.000186089	8.39e-05	0.000392849	5.87e-05	0.000550344	9.21e-05	0.000356723	6.74e-05	0.000657813	0.000177609	0.000491854	6.81e-05	0.000231995	0.000107173	0.000143024	5.2e-05	0.000232858	3.96e-05	0.000888583	3.64e-05	0.000356229	0.000219235	0.000169505	3.57e-05	4.69e-05	6.44e-05	0.000283421
2018FEB28_BEEF_9009.raw	190	9009	Dark Cutter	Tough	21.07	Not Angus	0.000112397	5.02e-05	0.000134261	0.000164701	8.48e-05	0.00015996	6.15e-05	6e-05	4.72e-05	5.88e-05	9.56e-05	3.96e-05	8.32e-05	0.000135667	0.000105654	5.6e-05	0.000195465	9.37e-05	0.00036278	4.99e-05	0.000539867	0.000100776	0.000366975	6.54e-05	0.000628183	0.000214017	0.000522176	8.99e-05	0.00026454	0.000103564	0.000130269	6.78e-05	0.000196948	6.33e-05	0.000595847	4.97e-05	0.000283643	0.00036738	0.000181008	6.36e-05	4.97e-05	5.71e-05	0.000284935
2018FEB28_BEEF_9113.raw	227	9113	Wagyu	Tough	22.56	N/A	0.000131212	5.54e-05	0.0001525	8.63e-05	6.29e-05	8.86e-05	8.31e-05	4.31e-05	3.58e-05	3.89e-05	4.65e-05	2.99e-05	6.07e-05	0.000115301	0.000108052	4.19e-05	0.000207473	8.33e-05	0.000388626	5.19e-05	0.000576135	9.21e-05	0.000385307	6.94e-05	0.00068311	0.000240476	0.000491952	8.78e-05	0.000192388	0.000112124	0.000124259	5.2e-05	0.000169669	3.49e-05	0.000570365	3.3e-05	0.000368355	0.000428541	0.000220709	6.08e-05	4.37e-05	5.17e-05	0.000333141
2018FEB28_BEEF_9348.raw	118	9348	Top Choice	Tough	25.41	Not Angus	0.000112467	3.89e-05	0.000137034	6.7e-05	7.58e-05	8.51e-05	8.19e-05	5.82e-05	3.88e-05	4.24e-05	6.58e-05	3.34e-05	6.01e-05	9.13e-05	0.000113168	3.83e-05	0.000221521	0.000119733	0.000407625	5.31e-05	0.000573518	0.000106966	0.000407676	6.79e-05	0.000736864	0.000224865	0.000483634	8.01e-05	0.000216108	0.000108435	0.00011952	6.34e-05	0.000230295	3.84e-05	0.000860046	3.91e-05	0.000402048	0.000346048	0.00027278	5.14e-05	6.16e-05	4.68e-05	0.000339567
2018FEB28_BEEF_9466.raw	188	9466	Dark Cutter	Tough	26.97	Not Angus	0.000117063	5.81e-05	0.000107201	0.000132865	9.1e-05	0.000139548	5.35e-05	5.61e-05	4.55e-05	4.81e-05	4.41e-05	4.92e-05	6.61e-05	0.000123187	0.000114412	4.86e-05	0.00020495	9.87e-05	0.000448667	5.96e-05	0.000607329	0.000108563	0.000398474	7.43e-05	0.000748888	0.000223846	0.000546242	7.99e-05	0.000235329	8.43e-05	0.000127296	5.7e-05	0.000245284	4.7e-05	0.000602604	5.09e-05	0.000393924	0.000326661	0.000210236	5.6e-05	7.05e-05	4.83e-05	0.000318798
[truncated: 1,657 more columns]

## Sheet: Sheet1
Carcass
1	Carcass1
2	Carcass2
3	Carcass3
4	Carcass4
5	Carcass5
6	Carcass6
7	Carcass7
8	Carcass8
9	Carcass9
10	Carcass10
11	Carcass11
12	Carcass12
13	Carcass13
14	Carcass14
15	Carcass15
16	Carcass16
17	Carcass17
18	Carcass18
19	Carcass19
20	Carcass20
21	Carcass21
22	Carcass22
23	Carcass23
24	Carcass24
25	Carcass25
26	Carcass26
27	Carcass27
28	Carcass28
29	Carcass29
30	Carcass30
31	Carcass31
32	Carcass32
33	Carcass33
34	Carcass34
35	Carcass35
36	Carcass36
37	Carcass37
38	Carcass38
39	Carcass39
40	Carcass40
41	Carcass41
42	Carcass42
43	Carcass43
44	Carcass44
45	Carcass45
46	Carcass46
47	Carcass47
48	Carcass48
49	Carcass49
50	Carcass50
51	Carcass51
52	Carcass52
53	Carcass53
54	Carcass54
55	Carcass55
56	Carcass56
57	Carcass57
58	Carcass58
59	Carcass59
60	Carcass60
61	Carcass61
62	Carcass62
63	Carcass63
64	Carcass64
65	Carcass65
66	Carcass66
67	Carcass67
68	Carcass68
69	Carcass69
70	Carcass70
71	Carcass71
72	Carcass72
73	Carcass73
74	Carcass74
75	Carcass75
76	Carcass76
77	Carcass77
78	Carcass78
79	Carcass79
80	Carcass80
81	Carcass81
82	Carcass82
83	Carcass83
84	Carcass84
85	Carcass85
86	Carcass86
87	Carcass87
88	Carcass88
89	Carcass89
90	Carcass90
92	Carcass92
93	Carcass93
94	Carcass94
95	Carcass95
96	Carcass96
97	Carcass97
98	Carcass98
99	Carcass99
100	Carcass100
101	Carcass101
102	Carcass102
103	Carcass103
104	Carcass104
105	Carcass105
107	Carcass107
108	Carcass108
109	Carcass109
110	Carcass110
111	Carcass111
113	Carcass113
114	Carcass114
115	Carcass115
116	Carcass116
117	Carcass117
118	Carcass118
119	Carcass119
120	Carcass120
121	Carcass121
122	Carcass122
123	Carcass123
124	Carcass124
125	Carcass125
126	Carcass126
127	Carcass127
128	Carcass128
129	Carcass129
130	Carcass130
131	Carcass131
132	Carcass132
133	Carcass133
134	Carcass134
135	Carcass135
136	Carcass136
137	Carcass137
138	Carcass138
139	Carcass139
140	Carcass140
141	Carcass141
142	Carcass142
143	Carcass143
144	Carcass144
145	Carcass145
146	Carcass146
147	Carcass147
148	Carcass148
149	Carcass149
150	Carcass150
151	Carcass151
152	Carcass152
153	Carcass153
154	Carcass154
155	Carcass155
156	Carcass156
157	Carcass157
158	Carcass158
159	Carcass159
160	Carcass160
161	Carcass161
162	Carcass162
163	Carcass163
164	Carcass164
165	Carcass165
166	Carcass166
167	Carcass167
168	Carcass168
169	Carcass169
170	Carcass170
171	Carcass171
172	Carcass172
173	Carcass173
174	Carcass174
175	Carcass175
176	Carcass176
177	Carcass177
178	Carcass178
179	Carcass179
180	Carcass180
181	Carcass181
182	Carcass182
183	Carcass183
184	Carcass184
185	Carcass185
186	Carcass186
187	Carcass187
188	Carcass188
190	Carcass190
191	Carcass191
192	Carcass192
193	Carcass193
194	Carcass194
195	Carcass195
196	Carcass196
197	Carcass197
198	Carcass198
199	Carcass199
200	Carcass200
201	Carcass201
202	Carcass202
203	Carcass203
204	Carcass204
205	Carcass205
206	Carcass206
207	Carcass207
208	Carcass208
209	Carcass209
210	Carcass210
211	Carcass211
212	Carcass212
213	Carcass213
214	Carcass214
215	Carcass215
216	Carcass216
217	Carcass217
218	Carcass218
219	Carcass219
220	Carcass220
221	Carcass221
222	Carcass222
223	Carcass223
224	Carcass224
225	Carcass225
226	Carcass226
227	Carcass227
228	Carcass228
229	Carcass229
230	Carcass230
231	Carcass231
232	Carcass232
233	Carcass233
234	Carcass234
235	Carcass235
236	Carcass236
237	Carcass237
238	Carcass238
239	Carcass239
240	Carcass240
241	Carcass241
242	Carcass242
243	Carcass243
244	Carcass244
245	Carcass245
246	Carcass246
247	Carcass247
248	Carcass248
249	Carcass249
250	Carcass250
251	Carcass251
252	Carcass252
253	Carcass253
254	Carcass254
255	Carcass255
256	Carcass256
257	Carcass257
258	Carcass258
259	Carcass259
260	Carcass260
261	Carcass261
262	Carcass262
263	Carcass263
264	Carcass264
265	Carcass265
266	Carcass266
267	Carcass267
268	Carcass268
269	Carcass269
270	Carcass270
271	Carcass271
272	Carcass272
273	Carcass273
274	Carcass274
275	Carcass275
276	Carcass276
277	Carcass277
278	Carcass278
279	Carcass279
280	Carcass280
281	Carcass281
282	Carcass282
283	Carcass283
284	Carcass284
285	Carcass285
286	Carcass286
287	Carcass287
288	Carcass288
289	Carcass289
290	Carcass290
291	Carcass291
292	Carcass292
293	Carcass293
294	Carcass294
